# Supplementary material for: Carbon dioxide regulates Mycobacterium tuberculosis PhoPR signaling and virulence
Source: Infect Immun. 2025 Feb 18;93(3):e00568-24. doi: 10.1128/iai.00568-24 (PMC11895460; doi:10.1128/iai.00568-24)
Supplement: Table S2 — All genes induced/repressed. [file iai.00568-24-s0002.xlsx]

## Sheet: S2A 0.5% pH5.7 vs 0.5% pH 7.0
Table S2A: All Genes induced/repressed (>1.5-fold, p<0.05) by 0.5% CO2 pH 5.7 vs. 0.5 % CO2 at pH 7.0
	0.5% CO2, pH 5.7		0.5% CO2, pH 7.0		5% CO2, pH 5.7		5% CO2, pH 7.0
MT Number	rep 1	rep2	rep 1	rep2	rep 1	rep2	rep 1	rep2	Fold-change (pH5.7/pH7.0, 0.5% CO2)	Log2 CPM	p-value	FDR	Rv Number	Gene Name	Gene Function
MT2459	258.651	242.828	22.5354	21.2328	129.448	132.254	24.3505	26.7521	11.4569	6.57382	3.52988e-157	1.42325e-153	Rv2390c	Rv2390c	probable Cl- and pH sensitive gene
MT1449	678.01	478.254	65.8841	39.0834	194.354	197.92	88.4333	83.8089	11.0171	7.52861	1.69041e-51	3.09807e-49	Rv1405c	Rv1405c	similar to phosphatidylethanolamine N-methyltransferase
MT0873	107.496	110.959	10.7265	9.44203	157.542	142.404	6.66381	5.65004	10.8306	6.1574	5.78808e-81	3.33393e-78	Rv0850	Rv0850	transposase fragment
MT1447	104.734	81.2352	11.2677	10.1936	77.3784	89.7586	13.9289	11.0433	8.66414	5.46328	1.32148e-75	5.32821e-73	Rv1403c	Rv1403c	putative SAM-dependent methyltransferase
MT3140	135.157	124.276	21.5021	15.22	169.651	181.619	18.0374	14.4675	7.06609	6.08431	1.38102e-36	1.05062e-34	Rv3054c	Rv3054c	conserved hypothetical protein
MT3969	1641.72	2065.26	330.946	304.588	3359.48	3206.34	449.181	641.964	5.8328	10.362	2.53357e-22	9.37188e-21	Rv3854c	ethA	Monooxegenase/ activates prodrug ethionamide
MT1856	350.303	219.095	50.0897	47.9148	1999.3	2429.89	95.5481	215.344	5.8094	9.18577	2.50036e-12	4.66734e-11	Rv1807	PPE31	PPE-family protein
MT1219	1658.25	1727.8	278.544	311.493	1876.46	1803.78	253.025	279.891	5.73852	9.95359	3.74937e-56	8.3986e-54	Rv1182	papA3	PKS-associated protein, unknown function
MT2458	224.737	214.707	36.8538	41.5261	130.114	126.974	36.3253	40.6204	5.6046	6.60572	9.30769e-90	7.50572e-87	Rv2389c	rpfD	probable resuscitation-promoting factor
MT1220	1097.1	1440.37	230.176	230.132	1081.66	950.436	165.543	173.268	5.51244	9.28643	4.6126e-56	9.78841e-54	Rv1183	mmpL10	conserved large membrane protein
MT1221	841.135	927.28	177.233	156.287	1104.37	1094.74	87.1306	79.443	5.30231	9.06837	6.5519e-46	8.25539e-44	Rv1184c	Rv1184c	Acyltransferase chp2 homologue
MT1745	94.3375	92.4151	18.4515	18.2264	59.3961	59.4119	14.7305	15.7088	5.09055	5.39806	7.05187e-51	1.23622e-48	Rv1705c	PPE22	PPE-family protein
MT0870	515.653	472.721	124.24	80.1868	559.873	538.654	73.7529	52.7765	4.83511	8.19336	1.95003e-22	7.28011e-21	Rv0847	lpqS	lipoprotein
MT3932	1080.64	1204.83	230.717	251.834	1750.52	1758.26	223.664	245.948	4.73603	9.62402	2.57537e-54	4.94471e-52	Rv3824c	papA1	PKS-associated protein, unknown function
MT1419	938.657	759.048	195.881	187.713	775.539	835.918	192.85	188.677	4.42574	8.94231	4.81492e-59	1.21336e-56	Rv1375	Rv1375	conserved hypothetical protein
MT1857	789.995	737.566	159.618	191.894	1410.19	1472.17	231.48	359.163	4.34542	9.33338	1.10799e-28	5.95655e-27	Rv1809	PPE33	PPE-family protein
MT1218	3450.51	3571.49	906.977	722.339	4338.7	4260.58	559.259	573.95	4.30981	11.0787	4.00929e-29	2.18452e-27	Rv1180/Rv1181	pks3/pks4	polyketide synthase
MT1586	3117.28	2445.76	678.375	642.246	6643.16	7464.47	901.519	1195.24	4.21242	11.3543	3.00569e-17	7.71907e-16	Rv1535	Rv1535	predicted to have nucleoid associated protein homology
MT3970	197.384	219.896	50.2865	49.5119	363.521	367.492	58.371	72.3376	4.18093	7.27575	5.19688e-38	4.27629e-36	Rv3855	ethR	Transcriptional regulator repressor, regulated ethinamide resistance via ethA
MT3206	109.568	84.0207	24.602	22.0784	75.6831	70.0229	25.3526	32.1025	4.14705	5.64694	2.02351e-33	1.29505e-31	Rv3123	Rv3123	hypothetical protein
MT1850	84.2478	77.4196	20.2228	19.5887	110.739	117.337	19.4403	16.9073	4.06028	5.57545	1.30878e-49	2.02961e-47	Rv1801	PPE29	PPE-family protein
MT3931	1191.48	1527.37	311.412	362.696	1475.52	1349.56	268.457	286.354	4.03311	9.63173	3.12732e-37	2.42488e-35	Rv3823c	mmpL8	conserved large membrane protein
MT1746	90.3477	77.4196	22.5846	21.9844	57.4586	56.695	25.4528	24.0127	3.76365	5.46357	4.57166e-31	2.71073e-29	Rv1706c	PPE23	PPE-family protein
MT1856.1	109.184	87.9508	24.4052	31.8023	374.298	473.911	39.081	80.7271	3.50624	7.07133	7.93864e-11	1.3093e-09	Rv1808	PPE32	PPE-family protein
MT1855	94.2224	60.0965	23.5687	20.5282	425.823	648.148	25.102	50.8932	3.49911	7.17718	3.32277e-08	4.02324e-07	Rv1806	PE20	PE-family protein
MT3874	403.246	475.812	134.721	116.593	370.242	387.484	84.8258	77.474	3.49791	7.92908	1.62702e-25	7.54042e-24	Rv3767c	Rv3767c	putative S-adenosyl-L-methionine-dependent methyltransferase
MT1161	182.767	176.283	57.2242	46.8343	53.1598	51.8764	35.0727	28.6782	3.45043	6.36219	3.22792e-12	5.88913e-11	Rv1129c	PrpR	probable PrpCD transcriptional regulator (PbsX/Xre family)
MT3933	5867.57	7029.84	2121.43	1739.07	9113.69	8681.21	1230.2	1273.19	3.34087	12.0968	1.17527e-14	2.52057e-13	Rv3825c	pks2	polyketide synthase
MT2391	699.264	740.771	244.249	196.357	456.823	462.531	104.567	87.9609	3.26838	8.37473	2.73602e-22	9.9384e-21	Rv2329c	narK1	probable nitrite extrusion protein
MT3002	880.381	808.766	271.262	255.358	683.025	676.137	215.046	206.954	3.20751	8.92315	4.52188e-23	1.7531e-21	Rv2932	ppsB	Phenolpthiocerol synthesis (PpsB
MT1163	1286.97	1116.23	395.305	358.233	662.56	629.54	414.76	422.298	3.18922	9.32436	4.19798e-23	1.64332e-21	Rv1131	prpC	methylcitrate synthase
MT3039	324.369	303.65	124.634	79.1064	384.046	373.439	89.9364	79.4002	3.08291	7.68654	2.70684e-22	9.92179e-21	Rv2963	Rv2963	integral membrane protein
MT3591	1716.22	2281.68	750.066	596.915	1616.35	1496.37	283.838	254.38	2.96806	9.97278	3.24805e-13	6.35736e-12	Rv3487c	lipF	probable esterase
MT0869	298.282	272.743	109.676	82.7235	315.386	343.963	65.4357	58.5978	2.96802	7.5785	4.17706e-13	8.09706e-12	Rv0846c	Rv0846c	Multicopper oxidase/ copper resistance
MT0196	1553.48	1518.82	630.401	413.241	1886.39	1691.62	417.065	304.845	2.94387	9.87811	5.92927e-15	1.28531e-13	Rv0186A	mymT	copper-binding Metallothionein
MT2460	168.496	217.454	56.9782	76.9925	290.381	246.977	66.2874	76.7464	2.88018	7.02875	4.76256e-19	1.43303e-17
MT1858	1240.85	1696.63	451.742	568.542	1557.68	1332.28	524.237	611.403	2.87902	9.92777	1.6478e-17	4.39995e-16	Rv1810	Rv1810	conserved protein
MT1162	2174.37	1847.46	756.462	668.787	1229.27	1218.74	620.536	643.548	2.82184	10.0651	1.08747e-15	2.47722e-14	Rv1130	prpD	methyl citrate dehydratase
MT1420	177.051	186.891	67.6555	64.1682	102.868	92.8855	54.7635	49.9943	2.76082	6.56335	1.25199e-28	6.64211e-27	Rv1376	Rv1376	conserved hypothetical protein
MT1222	1211.5	1302.43	455.432	455.942	1209.54	1111.24	317.659	306.6	2.75838	9.63177	6.56487e-25	2.84619e-23	Rv1185c	fadD21	acyl-CoA synthase
MT1722	136.538	135.494	53.2879	45.4251	54.4918	47.8268	34.3211	35.3128	2.756	5.89623	8.50212e-21	2.92996e-19	Rv1682	Rv1682	Probable coiled-coil structural protein
MT0265	272.616	253.092	106.969	84.6964	520.821	532.144	84.6254	84.3226	2.74316	7.52405	1.86977e-27	9.30728e-26	Rv0251c	hsp	Heat shock protein Hsp (heat-stress-induced ribosome-binding protein A)
MT2796	483.274	365.921	157.404	152.247	264.346	276.401	181.426	190.903	2.74239	8.16586	6.15648e-21	2.13991e-19	Rv2724c	fadE20	acyl-CoA dehydrogenase
MT0124	155.989	149.764	67.6555	47.8678	444.593	511.69	45.0434	39.5931	2.64688	7.42057	4.03767e-10	6.00734e-09
MT1676	277.411	307.885	113.464	108.842	484.432	515.381	92.8926	104.483	2.63284	7.84945	2.55037e-31	1.53479e-29	Rv1638A	Rv1638A	conserved hypothetical protein
MT3413	248.101	281.557	110.561	90.8032	296.859	336.684	52.2583	48.1538	2.63043	7.30464	1.46611e-13	2.9264e-12	Rv3312A	Rv3312A	secreted protein antigen
MT3018	801.812	816.779	315.939	306.561	542.678	543.524	252.724	267.307	2.60014	8.80286	3.65172e-28	1.91217e-26	Rv2946c	pks1	polyketide synthase
MT3989	25209.2	26912.3	9844.14	10240.6	61966.6	67934.4	9624.3	10166	2.59508	14.5517	2.31987e-06	2.16521e-05	Rv3875	esxA/esat6	early secretory antigen target
MT3003	1342.71	1280.38	521.316	494.978	1055.69	1077	464.613	433.726	2.58102	9.66481	7.08908e-16	1.62404e-14	Rv2933	ppsC	phenolpthiocerol synthesis (pksD)
MT3872	133.776	124.581	52.353	48.5255	119.882	125.436	54.4629	47.4261	2.56118	6.41951	1.73024e-29	9.68932e-28	Rv3765c	tcrX	two-component response regulator
MT1585.1	4775.04	4201.07	1917.18	1605.94	5720.97	7154.49	1754.64	2119.62	2.54777	11.7383	1.02483e-07	1.16726e-06
MT3224	230.53	225.162	115.383	64.591	90.7591	92.6804	35.4234	30.69	2.53227	6.51319	1.12451e-09	1.59649e-08	Rv3137	Rv3137	probable monophosphatase
MT2394	167.076	143.965	66.9666	56.0885	174.374	184.592	51.5068	44.7723	2.5279	6.69511	2.00362e-20	6.73218e-19	Rv2332	mez	probable malate oxidoreductase
MT2345.1	110.566	102.641	44.9232	39.7881	159.54	145.685	46.8972	45.928	2.51716	6.41413	3.70306e-26	1.77747e-24	Rv2288	Rv2288	hypothetical protein
MT1160	121.768	124.314	52.0086	46.1767	69.9312	59.8732	30.2126	27.7794	2.50628	6.00122	9.62882e-10	1.37185e-08	Rv1128c	Rv1128c	hypothetical protein
MT2719	346.927	314.257	142.79	122.418	429.94	449.869	127.965	127.212	2.49321	7.84949	1.14692e-23	4.6244e-22	Rv2641	cadI	Cadmium inducible protein CadI
MT0200	596.371	637.214	254.237	247.043	847.771	729.243	239.647	219.067	2.46086	8.90192	2.32849e-25	1.06687e-23	Rv0190	RicR	copper metalloregulatory repressor
MT3021.1	90.1558	90.3928	37.7887	37.2044	70.8393	81.1467	29.3609	38.523	2.40737	5.79586	2.8493e-17	7.36434e-16	Rv2947c	pks15	polyketide synthase
MT1677	1124.49	1269.09	515.166	490.328	1726	1589.31	474.534	432.228	2.3805	9.80131	8.11114e-19	2.36986e-17	Rv1639c	Rv1639c	conserved hypothetical protein
MT3017	200.108	171.971	77.9883	78.7306	139.983	145.275	73.1516	70.3259	2.37404	6.85545	6.41057e-25	2.8095e-23	Rv2945c	lppX	lipoprotein
MT1587	1755.62	1795.46	767.631	731.123	3115.36	3279.6	787.382	905.847	2.36935	10.6395	4.02008e-14	8.39843e-13	Rv1536	ileS	isoleucyl-tRNA synthase
MT2461	1705.94	2293.44	887.443	856.03	2270.55	2224.54	699.65	689.819	2.29391	10.3739	4.23314e-11	7.08217e-10	Rv2391	sirA	ferredoxin dependent sulfite reductase SirA
MT2943	192.627	180.938	85.5165	81.8779	119.398	140.097	29.0101	32.4877	2.23164	6.38806	8.6172e-20	2.67266e-18	Rv2875	mpt70	major secreted immunogenic protein Mpt70 precursor
MT2445	477.174	429.871	213.644	193.303	434.663	464.889	205.777	196.81	2.22895	8.35128	1.38466e-20	4.73132e-19	Rv2376c	cfp2	low MW antigen
MT0203	81.9075	65.8963	31.9826	34.7147	40.8689	41.3679	34.722	36.2544	2.21546	5.35971	2.78131e-17	7.235e-16	Rv0193c	Rv0193c	hypothetical protein
MT3930	1270.62	1551.33	653.675	626.838	1308.47	1251.95	445.624	407.745	2.20376	9.75992	3.93799e-09	5.32819e-08	Rv3822	Chp1	sl-1 biosyntheis
MT0882	1449.48	1204.49	607.866	596.445	906.501	959.919	823.307	831.326	2.20371	10.0411	1.15098e-11	1.95812e-10	Rv0859	fadA	[beta] oxidation complex, subunit (acetyl-CoA
MT0123	175.516	195.209	94.9145	75.5362	147.37	146.3	41.0351	48.0253	2.17523	6.84587	3.77628e-15	8.36592e-14	Rv0115	hddA	possible D-alpha-D-heptose-7-phosphate kinase
MT3873	174.787	121.948	69.0824	67.5035	166.866	203.661	81.8697	85.093	2.17243	6.96799	6.79346e-09	8.98073e-08	Rv3766	Rv3766	hypothetical protein
MT2463	244.073	306.13	127.537	126.41	306.668	269.481	102.062	118.137	2.16657	7.49844	3.19649e-16	7.49316e-15	Rv2393	che1	ferrochelatase
MT2462	365.457	461.16	197.456	188.371	497.268	478.473	149.51	159.014	2.14247	8.12697	5.4108e-17	1.35505e-15	Rv2392	cysH	3'-phosphoadenylylsulfate (PAPS) reductase
MT1603	38.6711	34.2646	13.1375	21.0919	144.464	158.295	34.4715	53.7182	2.12996	5.41411	0.00527816	0.0199827	Rv1552	frdA	fumarate reductase flavoprotein subunit
MT1164	399.525	418.768	199.571	188.841	220.026	210.889	193.251	192.701	2.10678	7.94861	5.31198e-18	1.48736e-16	Rv1132	Rv1132	conserved membrane protein
MT2346	464.053	412.777	215.464	204.718	610.127	638.818	229.175	211.919	2.08679	8.53575	2.49314e-16	5.94813e-15	Rv2289	cdh	CDP-diacylglycerol phosphatidylhydrolase
MT0201	382.299	418.501	191.305	193.115	385.863	315.001	164.942	144.675	2.0831	8.11653	3.147e-15	7.01034e-14	Rv0191	Rv0191	probable efflux protein
MT3178	865.496	887.444	429.108	414.275	374.722	299.007	321.617	258.575	2.07846	8.91688	1.55321e-11	2.63132e-10	Rv3094c	Rv3094c	conserved hypothetical protein
MT0715	105.962	97.3755	47.285	51.1091	120.669	132.818	48.4003	57.1425	2.06625	6.18601	8.22294e-13	1.5788e-11	Rv0687	Rv0687	probable short chain type oxidoreductase
MT3988	18634.3	21000.2	8492.02	10878.7	48551.7	54002.3	7945.77	9464.46	2.0461	14.2891	0.000655436	0.00337944	Rv3874	EsxB/CFP-10	conserved hypothetical protein
MT3042	41.6251	37.7368	18.9927	20.2463	55.8844	51.5176	23.0478	24.3979	2.02179	5.10045	2.59666e-14	5.51039e-13
MT0113	61.728	60.7833	29.2764	31.3795	103.413	109.699	37.3274	49.7375	2.01953	5.5514	0.00179197	0.00800014	Rv0104	Rv0104	conserved hypothetical protein
MT0126	87.0483	93.4453	43.8407	45.8009	97.7825	94.3721	57.7698	53.1617	2.01324	6.25369	3.80385e-16	8.86538e-15	Rv0118c	oxcA	oxalyl-CoA decarboxylase
MT3569	116.665	107.067	58.1591	53.5988	109.226	123.437	50.4045	49.0954	2.00193	6.20659	1.31657e-07	1.47456e-06	Rv3463	Rv3463	conserved protein
MT3624	607.765	517.059	298.078	265.786	578.037	576.638	258.035	247.532	1.99486	8.84432	6.64829e-08	7.72504e-07	Rv3524	Rv3524	probable conserved membrane protein
MT3038	277.22	242.408	136.885	125.189	232.438	245.029	134.529	140.78	1.98281	7.52395	2.1968e-16	5.27232e-15	Rv2962c	Rv2962c	possible glcosyltransferase
MT2985	151.117	115.08	70.2633	64.2622	119.943	129.435	66.3375	51.5352	1.97881	6.45279	1.18875e-10	1.89449e-09	Rv2917	Rv2917	Conserved hypothetical alanine and arginine rich protein
MT0814	51.5231	53.0376	24.848	28.2321	68.9019	69.6641	29.1103	28.5926	1.96904	5.3488	4.9843e-14	1.03591e-12	Rv0789c	Rv0789c	hypothetical protein
MT3176.1	769.701	882.599	446.723	396.283	249.875	218.988	292.005	238.243	1.96002	8.6936	7.06871e-08	8.16648e-07	Rv3092c	Rv3092c	probable conserved integral membrane protein
MT2330	128.482	90.7362	55.5021	57.028	87.0053	91.0913	65.2853	73.1081	1.94791	6.35884	3.29298e-10	4.95421e-09	Rv2268c	cyp128	Probable cytochrome P-450
MT0883	1841.14	1721.58	943.88	887.316	1120.9	1258.11	1153.34	1175.55	1.94557	10.5441	7.17034e-06	6.10534e-05	Rv0860	fadB	hypothetical protein
MT0127	96.2174	89.6678	43.4471	52.1895	89.7904	85.4013	58.2708	62.1932	1.94298	6.27884	4.53109e-15	9.92899e-14	Rv0119	fadD7	acyl-CoA synthase
MT1217	239.776	247.636	135.163	117.579	247.03	219.245	83.8238	77.26	1.9286	7.36444	1.63424e-13	3.24593e-12	Rv1179c	Rv1179c	hypothetical protein
MT0483	3378.89	3093.5	1967.18	1403.25	1114.48	1056.6	881.928	670.471	1.92035	10.9342	0.0109243	0.036193	Rv0467	iclI	isocitrate lyase
MT3067	93.2633	117.713	55.2069	55.6187	47.529	48.3394	43.7908	34.7563	1.90359	5.72348	1.17377e-10	1.87803e-09	Rv2989	Rv2989	transcriptional regulator (IclR family)
MT0122	267.667	302.848	160.257	141.818	181.579	172.751	84.6254	83.6377	1.88874	7.44688	1.12081e-13	2.25956e-12	Rv0113 / Rv0114	gmhA/ gmhB	phosphoheptose isomerase
MT2457	221.783	248.437	126.11	126.645	167.35	148.043	121.352	122.632	1.86034	7.27177	2.55662e-12	4.75036e-11	Rv2388c	hemN	oxygen-independent coproporphyrinogen III oxidase
MT2559	297.054	255.611	131.129	166.95	246.787	268.148	216.198	298.468	1.85402	7.64292	0.00835941	0.0291064	Rv2485c	lipQ	probable carboxlyesterase
MT0407.1	100.514	79.9379	47.8755	49.465	155.241	166.292	70.3458	69.641	1.85369	6.4165	0.000180363	0.00110858
MT2329	116.896	96.8794	55.1577	60.2223	97.4192	105.65	87.782	90.9999	1.85249	6.57987	4.15026e-12	7.43727e-11	Rv2267c	Rv2267c	hypothetical protein
MT2667	966.547	1476.12	709.62	611.007	927.329	825.051	449.432	447.98	1.84963	9.61751	0.00050416	0.00268885	Rv2590	fadD9	acyl-CoA synthase
MT1087	201.872	184.792	119.123	91.179	106.743	103.599	65.6862	49.2666	1.83862	7.03874	0.0106655	0.035423	Rv1057	Rv1057	B-propeller gene
MT3987	2052.64	2083.19	1122.79	1145.96	3272.9	3642.94	865.845	1005.28	1.82295	10.721	2.08172e-06	1.96569e-05	Rv3873	PPE68	PPE-family protein
MT2464	447.979	537.129	280.66	260.619	404.329	384.204	228.323	224.418	1.81999	8.34795	6.78987e-11	1.12662e-09	Rv2394	ggtB	[gamma] -glutamyltranspeptidase precursor
MT1059	99.5934	112.371	56.4862	59.9874	95.2396	86.119	53.06	54.0606	1.81963	6.30037	1.03908e-13	2.12668e-12	Rv1030	kdpB	potassium-transporting ATPase B chain
MT0167	143.52	135.685	77.5455	76.1469	86.2787	76.5844	68.3918	68.3141	1.81661	6.57699	1.0373e-10	1.67297e-09	Rv0158	Rv0158	transcriptional regulator (TetR/AcrR family)
MT3007	84.171	84.9746	49.45	43.9689	64.3003	66.896	48.4003	45.1147	1.81086	5.83848	2.95487e-12	5.41547e-11	Rv2937	drrB	similar daunorubicin resistance transmembrane
MT1710	135.617	119.773	67.3603	73.7982	119.034	122.463	81.7194	91.2139	1.80903	6.60151	4.36127e-10	6.44126e-09	Rv1672c	Rv1672c	probable conserved integral membrane transportprotein
MT1394	71.4341	57.8453	34.0492	37.4863	95.3001	90.3737	43.2396	42.8889	1.80674	5.91407	1.64319e-10	2.56797e-09	Rv1351	Rv1351	hypothetical protein
MT3717	2284.78	2111.24	1169.19	1264.9	4880.89	4770.89	1965.27	1816.27	1.80601	11.2569	1.2154e-05	9.96039e-05	Rv3615c	espC	ESX-1 secretion associated
MT3205	73.0454	73.2605	39.6092	41.4792	65.2085	70.1767	31.5153	34.6279	1.80401	5.65978	4.13591e-12	7.43727e-11	Rv3122	Rv3122	hypothetical protein
MT1058	93.4168	97.6044	51.5658	54.3974	90.9408	88.4258	51.9076	49.5663	1.80248	6.26412	2.55829e-13	5.05639e-12	Rv1029	kdpA	potassium-transporting ATPase A chain
MT1182	147.971	144.651	79.7105	83.9918	203.073	191.615	120.299	115.055	1.78739	7.13378	2.19841e-11	3.69332e-10
MT3008	106.959	105.312	61.3574	57.4508	93.5443	79.5575	58.7217	57.5705	1.78671	6.21357	1.91887e-09	2.67713e-08	Rv2938	drrC	similar daunorubicin resistance transmembrane
MT2940	181.232	154.076	91.3718	96.863	153.183	164.754	65.1851	64.419	1.7812	6.70286	1.80285e-10	2.79581e-09	Rv2873	mpt83	surface lipoprotein Mpt83
MT0148	101.09	104.587	61.8986	54.4443	148.823	142.763	51.3064	52.0917	1.76804	6.32825	1.75312e-10	2.72919e-09	Rv0140	Rv0140	conserved protein
MT2466	2173.02	2210.25	1329.25	1158.32	4510.65	4386.07	1087.25	1048.51	1.76208	10.9223	0.000392368	0.00217873	Rv2395A	aprA	acid and phagosome regulated protein A
MT2661	299.624	299.452	173.542	169.158	375.085	391.893	153.819	155.847	1.7481	7.92539	2.6859e-12	4.96768e-11	Rv2584c	apt	adenine phosphoribosyltransferases
MT0397	780.212	694.029	454.153	392.572	988.905	1174.45	392.714	426.321	1.74114	9.18447	3.09397e-09	4.21449e-08	Rv0384c	clpB	heat shock protein
MT1025.2	134.543	131.907	76.0694	77.0394	117.521	109.648	83.6234	95.6655	1.7402	6.63002	7.11819e-07	7.32157e-06
MT3225	133.507	145.643	95.8986	65.9533	88.7611	86.0677	61.6779	58.7262	1.72504	6.38734	8.09512e-07	8.20088e-06	Rv3138	pflA	pyruvate lyase activating protein
MT3320	431.559	416.288	253.45	238.728	537.774	553.212	228.975	238.415	1.72266	8.36975	1.31222e-12	2.50752e-11	Rv3223c	sigH	ECF subfamily sigma subunit
MT3809	103.315	114.431	55.6989	70.7917	104.079	115.646	57.9201	72.2948	1.72114	6.35993	1.01384e-05	8.39384e-05	Rv3706c	Rv3706c	conserved hypothetical protein proline rich
MT3643	43.505	34.4553	20.4197	24.8969	52.0699	51.3126	28.0081	32.0169	1.71958	5.04827	7.92432e-06	6.65642e-05	Rv3539	PPE63	PPE-family protein
MT1521	100.476	95.9255	58.5527	57.3098	119.943	114.62	76.0577	75.077	1.6951	6.60828	9.70019e-11	1.57073e-09	Rv1474c	Rv1474c	transcriptional regulator (TetR/AcrR family)
MT2942	67.521	62.0044	40.3965	36.077	55.0973	57.4127	26.9559	21.1448	1.69382	5.30166	5.59491e-06	4.92548e-05	Rv2874	dipZ	Possible integral membrane C-type cytochrome biogenesis protein
MT0469	42.6993	34.8751	23.9623	21.8435	39.779	45.6738	18.2378	21.4017	1.6936	5.03283	8.84296e-06	7.39726e-05	Rv0453
MT0484	440.881	520.684	322.384	249.063	162.749	165.369	181.576	168.046	1.6827	8.22594	0.00468303	0.0181907	Rv0468	fadB2	3-hydroxybutyryl-CoA dehydrogenase
MT0321	361.659	298.155	205.377	189.169	337.97	329.405	232.632	224.075	1.67235	8.07229	2.53492e-08	3.13522e-07	Rv0308	Rv0308	conserved integral membrane protein
MT1373	102.547	105.961	67.2618	58.1084	133.747	110.007	91.7903	80.0422	1.66317	6.62549	0.00117375	0.00556115	Rv1331	Rv1331	ATP-dependent Clp protease adapter protein ClpS
MT2668.1	83.0968	91.8809	57.5687	48.1027	79.6186	82.6845	43.1394	49.9943	1.65617	5.93023	3.61052e-08	4.33019e-07	Rv2591	PE_PGRS44	PE_PGRS-family protein
MT3180	447.365	493.326	279.233	288.898	404.148	413.064	256.432	263.711	1.65574	8.44459	9.10741e-11	1.48668e-09	Rv3096	Rv3096	conserved hypothetical protein
MT0577	65.5644	52.6178	34.5904	36.8286	66.2984	70.1255	43.1895	45.0719	1.6545	5.67586	2.41005e-06	2.24418e-05	Rv0551c	fadD8	acyl-CoA synthase
MT3986	825.943	855.736	495.287	524.714	1321.67	1495.96	371.27	518.434	1.64869	9.51745	6.58109e-05	0.000454092	Rv3872	PE35	PE-family protein
MT0916	163.662	149.803	100.77	89.7228	171.891	166.753	79.5649	80.1706	1.64565	6.91832	9.33486e-09	1.20635e-07	Rv0892	Rv0892	putative monooxygenase
MT0128	348.999	312.082	201.786	200.021	613.941	673.01	231.881	253.567	1.64526	8.38687	3.9421e-07	4.19381e-06	Rv0120c	fusA2	elongation factor G
MT3021	526.817	585.741	375.377	302.568	320.23	348.372	150.312	171.342	1.64112	8.37118	9.88304e-07	9.83912e-06	Rv2948c	fadD22	P-hydroxybenzoyl-AMP ligase
MT1744	302.655	287.548	176.052	184.002	250.42	248.259	203.422	194.755	1.63915	7.83899	2.07e-10	3.19779e-09	Rv1704c	cycA	transport of D-alanine, D-serine and glycine
MT1156	48.3772	39.9499	27.751	26.2592	42.8063	47.3142	32.2669	33.5578	1.63534	5.12416	4.90655e-05	0.000349954	Rv1124	ephC	probable epoxide hydrolase
MT2955	73.1221	68.987	45.3169	42.4656	57.0348	59.5656	48.0997	46.9981	1.61888	5.65577	5.70757e-05	0.00039953	Rv2887	Rv2887	transcriptional regulator (MarR family)
MT1158	63.1475	55.6704	39.068	34.3859	62.1812	53.5681	38.4798	35.9548	1.6178	5.52944	3.87199e-07	4.13012e-06	Rv1126c	Rv1126c	conserved protein
MT3871	129.94	132.67	83.45	78.9185	111.405	106.726	78.162	75.9759	1.61743	6.60973	3.37464e-10	5.0582e-09	Rv3764c	tcrY	sensor histidine kinase
MT2682	53.3262	38.7289	29.1288	27.8094	43.654	47.5192	30.5634	34.4139	1.6167	5.21846	1.03835e-05	8.57912e-05	Rv2607	pdxH	pyridoxamine 5'-phosphate oxidase
MT0153	1420.24	1555.76	967.4	877.404	1491.08	1442.85	800.159	796.698	1.61318	10.1224	6.33488e-06	5.43452e-05	Rv0145	Rv0145	putative S-adenosylmethionine dependent methyltarnsferase
MT3221	2608.19	2611.59	1906.9	1356.97	1047.64	1055.32	698.197	505.978	1.59926	10.4244	0.0456549	0.113342	Rv3136	PPE51	PPE-family protein
MT1963	147.088	108.097	79.4152	80.3747	154.696	182.747	110.83	115.483	1.59694	6.9841	1.52151e-05	0.000121963	Rv1912c	fadB5	3-hydroxyacyl-CoA dehydrogenase
MT3041	113.059	106.953	71.7886	66.3291	132.415	125.488	68.7425	62.4073	1.59302	6.49076	3.59894e-08	4.33019e-07	Rv2964	purU	formyltetrahydrofolate deformylase
MT2505	614.594	664.916	423.056	382.755	615.334	573.204	263.647	217.698	1.58786	8.86495	4.32596e-05	0.000313147	Rv2430c	PPE41	PPE-family protein
MT0204	47.3414	45.4063	29.3256	29.1716	37.8415	38.5998	30.864	30.8612	1.5854	5.05067	1.523e-07	1.69634e-06	Rv0194	Rv0194	Probable ABC transporter drug
MT3262	86.7798	86.0811	54.518	54.6792	98.1458	102.113	49.202	54.9167	1.58295	6.10395	5.40565e-09	7.19326e-08	Rv3173c	Rv3173c	transcriptional regulator (TetR/AcrR family)
MT2092	47.8785	42.7353	29.0796	28.514	29.2439	31.0644	32.8681	35.1843	1.57325	5.19406	4.10987e-05	0.000300744	Rv2033c	Rv2033c	conserved hypothetical protein
MT2974	95.6419	87.3021	57.6179	58.907	94.6341	96.7301	62.8303	57.5705	1.56989	6.246	2.76604e-07	3.00301e-06	Rv2906c	trmD	tRNA (guanine-N1)-methyltransferase
MT3679	90.0791	77.6485	54.9116	52.3305	132.718	130.05	73.0013	76.3183	1.56403	6.44492	3.57008e-07	3.83118e-06	Rv3574	kstR	transcriptional regulator (TetR/AcrR family)
MT1924	110.45	113.21	71.4934	71.6843	169.591	182.695	73.4523	78.9722	1.56207	6.67595	6.40577e-08	7.46475e-07	Rv1875	Rv1875	hypothetical protein
MT2393	124.76	164.951	94.3732	91.6018	116.915	92.9368	54.5631	62.3645	1.5578	6.6259	3.26074e-05	0.000244333	Rv2331	Rv2331	hypothetical protein
MT1736	860.394	902.287	556.792	577.138	741.755	745.032	537.414	536.497	1.55448	9.40007	1.14152e-06	1.12533e-05	Rv1697	Rv1697	conserved hypothetical protein
MT1904	277.45	248.628	160.011	178.882	151.548	161.371	156.174	175.879	1.55226	7.68219	1.22033e-05	9.98049e-05	Rv1856c	Rv1856c	possible oxidoreductase
MT0121	171.028	196.582	125.224	111.613	121.153	120.208	86.7799	88.0037	1.55225	6.99476	9.00353e-07	9.0983e-06	Rv0112	gca	probable GDP-mannose dehydratase
MT0776	64.5286	54.4112	40.6917	36.03	69.4468	66.5372	46.9473	49.8659	1.55047	5.78306	2.83288e-06	2.61377e-05	Rv0752c	fadE9	acyl-CoA dehydrogenase
MT1905	162.856	172.964	110.611	106.07	90.638	78.9424	107.523	113.044	1.54983	6.95117	0.000757426	0.00380791	Rv1857	modA	molybdate binding protein
MT3678	39.0164	35.1422	24.3068	23.5816	51.8883	59.3606	27.8578	32.9586	1.54852	5.10037	8.16199e-06	6.84182e-05	Rv3573c	fadE34	acyl-CoA dehydrogenase
MT0465	114.786	114.355	78.628	69.5704	87.7318	86.8367	42.3378	42.8461	1.54628	6.12057	6.03856e-06	5.22478e-05	Rv0449c	Rv0449c	conserved hypothetical protein
MT2773	224.277	180.442	136.787	125.001	261.803	269.993	153.568	135.301	1.54601	7.50588	1.27819e-05	0.000104114	Rv2699c	Rv2699c	conserved hypothetical protein
MT3716	3685.26	3652.15	2253.99	2497.91	7002.2	7598.41	3239.52	3320.08	1.5441	12.0037	0.00380463	0.0152944	Rv3614c	espD	ESX-1 secretion associated
MT0775	85.322	77.3433	55.1577	50.3575	101.476	99.4469	62.3292	68.3141	1.54177	6.26181	1.16729e-07	1.32205e-06	Rv0751c	mmsB	methylmalmonate semialdehyde oxidoreductase
MT1523	171.872	148.963	94.9637	113.163	211.247	209.659	126.713	131.62	1.54136	7.30695	2.75614e-05	0.000208104	Rv1476	Rv1476	possible membrane protein
MT1522	744.687	686.665	440.917	489.294	823.795	882.925	534.157	544.972	1.53871	9.53625	7.57153e-05	0.000513946	Rv1475c	acn	Probable iron-regulated aconitate hydratase Acn
MT2467	873.092	889.543	645.212	500.428	1203.18	1420.91	354.785	340.115	1.53859	9.44855	0.000124797	0.000802525	Rv2395B	aprB	acid and phagosome regulated protein B
MT2336	135.234	133.09	90.2401	84.7904	131.749	137.432	79.114	72.7657	1.53303	6.90697	2.40591e-05	0.000184073	Rv2276	cyp121	Probable cytochrome P-450
MT2221	878.156	955.897	596.352	601.518	791.16	767.228	515.469	494.122	1.53109	9.48182	1.19154e-06	1.16892e-05	Rv2163c	pbpB	penicillin-binding protein 2
MT1477	168.304	151.596	99.392	109.64	189.329	221.244	126.763	144.204	1.53027	7.25632	4.009e-05	0.000294969	Rv1433	Rv1433	possible membrane protein
MT0805	379.268	357.183	238.639	244.365	411.776	404.708	265.049	269.661	1.5247	8.31195	3.1247e-08	3.80628e-07	Rv0781/Rv0782	ptrBa/ptrBb	protease II, [beta] subunit
MT2183	1111.87	1309.84	821.608	775.233	1070.58	1020.25	621.288	610.889	1.51657	9.8539	4.20954e-05	0.000306924	Rv2124c	metH	5-methyltetrahydrofolate-homocystein methtransferase
MT2506	142.485	145.262	104.46	85.5889	134.05	142.917	57.4691	57.9557	1.51417	6.73027	0.000243147	0.0014396	Rv2431c	PE25	PE-family protein
MT0258	1702.56	1175.18	1114.81	789.842	680.603	771.226	595.334	508.718	1.5109	10.0881	0.100042	0.202698	Rv0244c	fadE5	acyl-CoA dehydrogenase
MT2094	62.8405	58.6847	51.3198	29.2656	45.652	51.3638	24.5008	18.8335	1.50845	5.19785	0.00681429	0.0246636	Rv2034	Rv2034	ArsR repressor protein
MT1335	141.641	145.338	93.4876	96.816	139.862	139.687	95.5982	89.245	1.50793	6.91642	1.00438e-06	9.95001e-06	Rv1296	thrB	homoserine kinase
MT1737	352.682	373.705	233.965	248.217	336.638	323.766	242.553	226.472	1.50642	8.20768	1.00237e-06	9.95001e-06	Rv1698	Rv1698	probable Channel-forming Outer Membrane Proteins
MT3718	4080.99	3812.41	2505.66	2746.83	7991.47	9516.41	3609.13	3799.91	1.50279	12.1621	0.00912728	0.0312935	Rv3616c	espA	ESX-1 secretion associated
MT2601	340.597	341.921	219.893	234.735	320.049	341.605	213.843	226.344	1.50122	8.03824	1.58796e-06	1.53173e-05	Rv2525c	Rv2525c	Tat exproted protein
MT1783	34.9498	33.9593	53.6815	49.8408	36.9333	43.9309	58.1205	58.5122	-1.50209	5.56825	1.54884e-05	0.000123907	Rv1741	VapC34	possible toxin
MT2399	62.3418	51.8929	78.4311	93.3399	127.45	165.574	112.132	132.733	-1.50369	6.53221	0.0109593	0.0362261	Rv2336	Rv2336	hypothetical protein
MT3290.1	37.9422	36.8592	58.9956	53.7867	20.2831	24.4004	51.4567	59.4538	-1.50762	5.43627	0.00930013	0.0317243	Rv3197A	whiB7	Probable transcriptional regulatory protein WhiB-like WhiB7
MT1920	938.235	1096.54	1450.93	1620.41	1056.78	966.942	1474.81	1513.01	-1.50942	10.3661	0.000275975	0.001615	Rv1871c	Rv1871c	hypothetical protein
MT1555	101.051	108.555	150.417	165.964	95.3607	102.113	159.982	176.435	-1.50943	7.16379	3.26023e-06	2.97404e-05	Rv1507c	Rv1507c	hypothetical protein
MT0296	544.963	570.44	897.727	787.071	425.278	410.244	534.859	514.368	-1.51047	9.3852	0.000486842	0.0026103	Rv0283	eccB3	ESX3
MT0897	29.809	29.4568	50.6309	38.9425	42.6247	46.4427	37.6781	38.9082	-1.51083	5.11315	8.27981e-05	0.000551805	Rv0874c	Rv0874c	conserved hypothetical protein
MT3119	135.502	150.031	213.152	218.764	126.542	123.745	225.518	200.234	-1.51265	7.44245	1.58767e-06	1.53173e-05	Rv3034c	Rv3034c	Possible transferase
MT0108	67.3291	64.1411	101.901	97.0979	53.4625	52.7991	81.4188	78.0733	-1.51355	6.30188	4.67717e-07	4.92385e-06	Rv0099	fadD10	acyl-CoA synthase
MT2095	57.8148	52.3889	95.751	71.1206	76.7124	76.7382	57.87	54.7455	-1.51398	6.02163	0.00109586	0.00525387	Rv2035	Rv2035	overlapping coding region with ArsR/conserved hypothetical protein
MT0915	87.3936	89.1336	127.143	140.174	77.8022	71.2532	115.439	118.865	-1.51435	6.74102	5.98741e-06	5.20535e-05	Rv0891c	Rv0891c	putative transcriptional regulator
MT1510	178.087	189.485	327.846	229.239	247.514	272.915	165.794	162.481	-1.51549	7.71394	0.000635078	0.00330831	Rv1463	Rv1463	ABC- transporter ATP-binding protein
MT1500	73.8511	79.2893	105.592	126.645	94.3314	89.8098	125.159	127.34	-1.51659	6.70963	2.00389e-05	0.000155979	Rv1453	Rv1453	possible transcriptional activator protein
MT1554	70.6668	84.8601	118.877	117.156	63.1499	60.6421	111.13	104.954	-1.51756	6.62113	9.266e-07	9.34013e-06	Rv1506c	Rv1506c	acyltrehalose-containing glycolipids synthesis
MT2629	62.1116	83.6773	113.612	107.902	72.353	59.7194	65.6862	72.7229	-1.51931	6.24965	7.34482e-05	0.000500242	Rv2552c	aroE	shikimate 5-dehydrogenase
MT3848	144.94	330.474	398.7	323.707	51.0407	41.4704	116.491	94.7666	-1.51951	7.47174	0.0649489	0.148203	Rv3740c	Rv3740c	putative diacylglycerol o-acyltransferase
MT1542	71.319	63.6069	108.642	97.0509	71.5054	68.1775	109.878	94.5954	-1.52439	6.59509	0.000280336	0.00163814	Rv1495	mazF4	possible toxin
MT3687	110.028	127.061	189.878	171.883	100.931	83.2484	149.76	128.924	-1.52576	7.17007	2.23379e-05	0.000171555	Rv3581c	ispF	involvd in isoprenoid synthesis
MT2129	217.41	190.706	304.622	318.164	251.873	248.566	313.249	274.155	-1.526	8.20248	2.43191e-05	0.000185709	Rv2069	sigC	ECF subfamily sigma subunit
MT1934	825.712	751.111	1149.7	1260.3	551.275	628.515	1383.57	1460.92	-1.52839	9.99598	4.27665e-05	0.000310693	Rv1886c	fbpB	antigen 85B, mycolyltransferase
MT2449	101.358	93.9414	169.705	129.981	52.2516	55.1572	133.527	121.861	-1.53438	7.02206	0.00166296	0.0075303	Rv2381c	mbtD	mycobactin/exochelin synthesis (polyketide
MT0060	297.936	265.798	439.096	427.052	224.748	259.28	394.718	361.175	-1.53643	8.42441	0.000420335	0.00230271	Rv0054	ssb	single strand binding protein
MT2853	1214	1441.17	1972	2107.55	1026.08	940.799	1746.22	1656.62	-1.53645	10.6694	0.000647575	0.00334747	Rv2783c	gpsI	pppGpp synthase and polyribonucleotide phosphorylase
MT1956	124.415	149.917	209.314	213.127	96.0267	100.216	157.476	179.389	-1.53986	7.21274	0.000683041	0.00350384	Rv1905c	aao	D-amino acid oxidase
MT0281	161.283	195.896	271.704	278.375	215.303	183.362	315.354	320.597	-1.54005	7.95609	4.39432e-05	0.000317525	Rv0268c	Rv0268c	hypothetical protein
MT0295	1234.06	1240.13	1988.28	1824.33	893.06	857.602	1450.16	1279.52	-1.54095	10.5727	0.00326331	0.0133988	Rv0282	eccA3	ESX3
MT2734	44.8094	51.8547	79.7105	69.4295	34.8748	33.4224	68.3918	81.5832	-1.54266	5.82952	0.000131854	0.000845208	Rv2657c	Rv2657c	robable PhiRv2 prophage protein
MT0491	59.4645	61.0886	86.7466	99.7755	63.8765	58.7455	89.8362	91.8988	-1.54733	6.18017	1.02042e-06	1.00842e-05	Rv0474	Rv0474	transcriptional regulator (PbsX/Xre family)
MT2404	91.1533	97.6044	152.09	140.174	133.444	147.069	170.103	200.491	-1.54827	7.07603	4.13298e-05	0.000301887	Rv2340c	PE_ PGRS39	PE_PGRS-family protein
MT1342	28.4279	26.7477	42.4138	43.0763	36.2068	37.0619	46.8972	43.0602	-1.54935	5.42356	6.0062e-05	0.000416816
MT2352	161.782	202.726	279.183	287.113	163.173	146.864	272.565	289.222	-1.55357	7.87502	7.15809e-07	7.34387e-06	Rv2295	Rv2295	conserved hypothetical protein
MT2217	592.957	630.727	989.049	912.542	1605.33	1630.88	1114.31	1156.89	-1.55398	10.0353	4.91559e-05	0.000349954	Rv2158c	murE	meso-diaminopimelate-adding enzyme
MT1718	186.642	208.64	295.864	318.539	176.069	178.748	270.511	301.079	-1.55434	7.88059	5.99862e-05	0.000416816	Rv1678	Rv1678	probably integral membrane protein
MT2078	49.7967	49.7561	82.8595	72.154	43.9567	50.9537	56.3669	63.0065	-1.55683	5.78826	4.14382e-07	4.39681e-06	Rv2022c	Rv2022c	Conserved protein
MT3885	95.757	91.3467	172.804	118.753	83.7963	81.3517	79.8656	86.0775	-1.5581	6.44825	0.000599252	0.00314198	Rv3776	Rv3776	conserved hypothetical protein
MT1946	63.6078	67.0029	104.362	99.1648	55.7027	54.1319	98.6545	89.5018	-1.55817	6.32038	7.69386e-06	6.48989e-05	Rv1895	Rv1895	Possible dehydrogenase
MT2421	129.172	156.137	204.787	240.044	259.381	266.456	296.966	347.563	-1.55913	7.8957	0.00072703	0.00368728
MT2353	190.363	195.514	288.434	314.077	221.055	237.237	293.959	306.258	-1.56142	8.04299	1.27272e-06	1.23653e-05	Rv2296	Rv2296	Probable haloalkane dehalogenase
MT3513	54.0168	51.2061	88.2227	76.2878	43.4118	45.3663	77.1099	71.4388	-1.56328	5.93512	0.000137158	0.000872275	Rv3405c	Rv3405c	transcriptional regulator
MT3199	41.9321	35.5237	62.3907	58.954	39.7185	40.7015	78.0618	62.3645	-1.56651	5.72376	0.000220208	0.00132322	Rv3117	cysA3	thiosulfate sulfurtransferase
MT3442	102.663	118.705	172.411	174.936	119.7	99.4982	176.115	179.346	-1.56906	7.23944	1.90994e-07	2.10983e-06	Rv3339c	icd1	isocitrate dehydrogenase
MT1784	24.8216	24.6873	38.4775	39.3183	31.7869	29.9879	43.2897	47.0409	-1.57127	5.13577	2.02327e-06	1.92401e-05	Rv1742	Rv1742	hypothetical protein
MT2778	49.1445	46.1694	74.6424	75.3014	48.7399	48.647	75.3562	72.4232	-1.57311	6.03145	5.99028e-06	5.20535e-05	Rv2705c	Rv2705c	conserved hypothetical protein
MT2076	63.1858	64.2174	107.363	93.5278	77.8022	71.9709	89.8362	79.871	-1.57661	6.34329	5.62631e-07	5.81674e-06	Rv2020c	Rv2020c	conserved hypothetical protein
MT1073	50.3338	63.8359	90.2401	89.8167	53.7652	41.3679	72.1496	69.6838	-1.57701	6.06517	4.532e-05	0.000326304	Rv1043c	Rv1043c	possible HtrA like protease
MT3689	1246.87	1423.16	2021.3	2192.38	1443.43	1394.21	2183.48	2138.5	-1.57814	11.0091	0.000208506	0.00125853	Rv3583c	Rv3583c	putative transcriptional regulator
MT2033	689.596	682.353	1041.75	1127.59	715.054	713.66	1110.5	1065.25	-1.58121	9.77953	1.15193e-06	1.13283e-05	Rv1981c	nrdF1	ribonucleotide reductase small subunit
MT2433	63.8764	73.4895	116.072	101.467	49.7692	43.7772	64.9847	64.3762	-1.58345	6.17964	9.85955e-07	9.83912e-06	Rv2364c	era	GTP-binding protein of Era/ThdF family
MT2435	106.883	136.867	195.389	190.954	93.9681	82.0694	144.049	132.605	-1.58494	7.16076	2.06559e-06	1.95504e-05	Rv2366c	Rv2366c	Probable conserved transmembrane protein
MT0075	70.3983	85.5088	118.582	129.417	60.0621	56.2337	94.7965	92.4552	-1.59069	6.53591	1.20584e-07	1.36189e-06	Rv0069c	sdaA	L-lysine dehydratase/ involved in gluconeogenesis
MT3808	74.2347	82.0365	121.829	127.021	79.9213	85.6064	128.516	132.733	-1.59241	6.71972	7.50365e-09	9.85495e-08	Rv3705c	Rv3705c	conserved hypothetical protein
MT0837	658.521	616.037	1028.95	1001.37	549.277	581.303	1070.92	917.489	-1.59296	9.69955	2.68828e-05	0.000203361	Rv0815c	cysA2	thiosulfate sulfurtransferase
MT1930	105.003	121.223	171.033	189.451	123.151	115.133	176.867	180.074	-1.59349	7.16279	2.5344e-07	2.7693e-06	Rv1881c	lppE	possible conserved lipoprotein
MT1387	147.971	139.577	270.327	188.371	97.5403	90.6813	166.395	140.267	-1.59513	7.40087	0.0037276	0.0150147	Rv1345	mbtM	probable fatty acyl AMP ligase in mycobactin biosynthesis
MT1843	688.714	793.656	1145.76	1219.06	592.75	567.514	1165.77	1096.71	-1.59529	9.87828	5.49059e-06	4.85483e-05	Rv1794	Rv1794	conserved protein
MT1671	112.867	100.237	172.952	167.655	120.911	123.488	181.526	168.602	-1.59827	7.19984	2.76097e-07	3.00301e-06	Rv1635c	Rv1635c	Probable mannosyltransferase. Probable conserved transmembrane protein.
MT1672	246.874	219.209	371.244	373.923	267.131	267.943	414.86	398.242	-1.59878	8.29019	3.43823e-07	3.70667e-06	Rv1636	TB15.3	iron regulated universal stress protein family protein
MT2727	43.8119	41.0946	76.2662	59.5646	42.9274	46.5965	30.3128	31.2464	-1.59941	5.29371	1.00168e-05	8.31022e-05	Rv2650c	Rv2650c	Possible PhiRv2 prophage protein
MT2852	207.397	261.258	365.29	385.009	173.526	147.069	197.81	162.824	-1.60095	7.96266	1.36191e-05	0.000110266	Rv2782c	pepR	probable zinc protease
MT2912	530.04	623.707	935.417	911.743	984.727	978.322	950.671	921.641	-1.601	9.79635	1.63001e-05	0.000129374	Rv2846c	efpA	Possible integral membrane efflux protein EfpA
MT0856	57.6997	59.0281	87.1403	100.01	57.8824	55.6698	95.999	97.7628	-1.60346	6.27425	1.66259e-09	2.35213e-08	Rv0835	lpqQ	lipoprotein
MT0350	141.794	160.677	288.532	196.545	128.661	125.795	154.52	161.454	-1.60356	7.28274	7.17741e-06	6.10534e-05	Rv0336	Rv0336	conserved hypothetical protein
MT1441	463.401	570.097	855.411	802.338	541.406	464.838	863.39	766.993	-1.604	9.47392	4.05771e-06	3.65194e-05	Rv1397c	vapC10	possible toxin vapC10
MT2980	32.8397	31.5936	60.6193	42.8414	33.4216	34.8064	37.2773	32.6161	-1.60511	5.24001	2.13826e-05	0.000164846	Rv2912c	Rv2912c	transcriptional regulator (TetR/AcrR family)
MT0116	528.045	574.599	895.66	876.512	492	501.694	711.174	734.034	-1.60719	9.37604	6.36876e-08	7.44314e-07	Rv0107c	ctpI	probable magnesium transport ATPase
MT3615.3	24.5531	26.3662	35.6729	46.2237	46.863	40.7527	41.3858	60.0959	-1.60852	5.49952	0.000519358	0.0027626	Rv3514	PE_PGRS57	PE_PGRS-family protein
MT1390	111.755	111.341	193.962	165.024	57.8219	58.848	133.627	109.619	-1.60904	7.08558	0.000565785	0.00298592	Rv1348	irtA	iron regulated transporter
MT0504	207.589	210.319	359.73	314.828	210.399	201.098	262.695	241.24	-1.61407	7.88893	1.16499e-08	1.48178e-07	Rv0486	mshA	Glycosyltransferase
MT2593	78.6082	81.8076	142.101	117.814	89.7298	90.4762	113.385	102.642	-1.62004	6.6923	5.43276e-08	6.38626e-07	Rv2516c	Rv2516c	hypothetical protein
MT2894	62.8405	65.82	113.268	95.7826	69.689	66.5372	84.6755	74.6062	-1.62456	6.21713	2.42173e-08	3.00444e-07	Rv2827c	Rv2827c	hypothetical protein
MT3961	107.343	124.657	188.992	188.042	101.839	116.773	202.52	219.581	-1.6251	7.3401	1.46584e-08	1.84696e-07	Rv3847	Rv3847	hypothetical protein
MT2042	160.324	159.036	251.236	268.886	180.428	191.205	263.296	311.309	-1.62865	7.78539	1.79467e-09	2.52129e-08	Rv1988	erm 37	Probable 23S rRNA methyltransferase Erm(37)
MT1681	672.332	860.468	1166.09	1331.33	597.17	523.634	889.945	819.427	-1.62931	9.92859	0.0017371	0.0078257	Rv1643	rplT	50S ribosomal protein L20
MT2812	87.5087	82.0747	125.077	151.354	114.917	118.567	111.381	120.021	-1.63015	6.89177	7.34624e-07	7.51778e-06	Rv2741	PE_PGRS47	PE_PGRS-family protein
MT2574	81.3704	80.0524	158.535	104.99	76.894	73.9701	58.5714	54.7883	-1.63223	6.18497	7.01972e-06	5.99651e-05	Rv2499c	Rv2499c	Possible oxidase regulatory-related protein
MT0399	158.214	147.704	259.846	239.527	150.034	150.862	294.11	283.444	-1.63232	7.68069	4.70909e-08	5.58443e-07	Rv0386	Rv0386	Class III adenylyl cyclase possibly/ transcriptional regulator (LuxR/UhpA family)
MT0472	30.8448	27.3964	47.7279	47.3981	30.4549	30.808	52.3084	50.2083	-1.6332	5.32394	4.90722e-06	4.34855e-05	Rv0456c	echA2	enoyl-CoA hydratase/isomerase superfamily
MT0467	80.8333	80.205	129.456	133.833	81.3139	97.7553	114.738	122.546	-1.63492	6.79635	5.67821e-06	4.98792e-05	Rv0451c	mmpS4	mebrane protein
MT3908	1731.45	1747.87	2992.73	2698.73	1970.12	2090.79	2910.38	3077.43	-1.63579	11.2011	9.45915e-05	0.000624211	Rv3801c	fadD32	acyl-CoA synthase
MT3782	941.956	1054.23	1629.34	1642.87	890.396	796.139	1837.01	1779.25	-1.63923	10.5044	8.91228e-06	7.43982e-05	Rv3680	Rv3680	probable anion transporter ATPase
MT1902	346.237	316.623	599.649	490.657	379.868	397.89	521.782	531.789	-1.64482	8.81494	1.41864e-05	0.000114171	Rv1854c	ndh	probable NADH dehydrogenase
MT0070	364.153	377.979	676.309	547.168	430.788	455.508	498.634	508.375	-1.64855	8.80598	1.58892e-07	1.76489e-06	Rv0064	Rv0064	probable conserved transmembrane protein
MT0536	143.904	167.736	300.44	213.456	129.327	127.999	159.531	165.777	-1.64885	7.35326	7.97218e-07	8.09668e-06	Rv0515	Rv0515	conserved 13E12 repeat family protein
MT1882	34.1441	33.1962	54.2228	56.8871	41.8981	44.5973	61.728	58.5122	-1.64997	5.49166	7.72739e-08	8.90196e-07	Rv1834	lipZ	probable hydrolase
MT0825	813.014	834.865	1422.24	1302.2	740.12	701.921	1396.75	1258.63	-1.65329	10.1523	4.06233e-05	0.000297805	Rv0805	Rv0805	possible nucleotide phosphodiesterase
MT0782	267.245	270.415	432.946	456.365	335.064	333.352	415.612	389.767	-1.65404	8.54351	2.14335e-09	2.96975e-08	Rv0757	phoP	two-component response regulator
MT2569	225.39	237.105	373.065	393.512	267.434	252.616	377.583	346.664	-1.65748	8.2195	3.74434e-10	5.59155e-09	Rv2494	vapC38	possible toxin
MT1198	1492.21	1900.77	2896.64	2730.81	2365.85	2267.75	2586.06	2567.81	-1.65855	11.1339	7.05318e-05	0.000482007	Rv1161	narG	nitrate reductase [alpha] subunit
MT1539	101.972	105.923	195.487	149.616	113.282	125.539	150.261	154.862	-1.65979	6.87081	4.76504e-08	5.6342e-07	Rv1492	mutA	methylmalonyl-CoA mutase, [beta] subunit
MT3476	66.255	65.2095	107.265	111.895	71.1421	68.9977	102.663	107.308	-1.66707	6.38126	1.62169e-10	2.54422e-09	Rv3367	PE_PGRS51	PE_PGRS-family protein
MT1115	81.2937	80.3576	149.679	119.928	89.4271	89.8611	96.1994	96.3075	-1.66758	6.52711	4.59911e-09	6.14027e-08	Rv1084	Rv1084	conserved hypothetical protein
MT2245	1285.47	1491.16	2284.29	2348.95	638.039	594.272	2080.81	2041.42	-1.66866	10.6534	7.40209e-06	6.28282e-05	Rv2190c	Rv2190c	possible member of NlpC/P60 family
MT2054	75.0787	60.6307	112.136	114.902	67.812	76.0205	114.838	102.172	-1.67296	6.58853	4.40374e-07	4.66033e-06	Rv1998c	Rv1998c	conserved protein
MT3573.1	65.1424	71.3909	133.146	95.8296	70.1128	62.1287	81.7695	79.0578	-1.67673	6.24465	2.36442e-07	2.59765e-06	Rv1584c	Rv1584c	phiRV1 phage related protein
MT2219	707.09	773.166	1246.53	1236.01	1137.37	1198.18	1267.03	1369.54	-1.6771	10.1018	1.20375e-06	1.17804e-05	Rv2161c	Rv2161c	similar to alkanal monooxygenase beta chain
MT2216	186.718	215.89	346.347	330.753	331.189	319.153	319.863	345.723	-1.68174	8.17199	2.13527e-10	3.27355e-09	Rv2157c	murF	D-alanine:D-alanine-adding enzyme
MT1123	33.5303	31.5936	49.5976	60.0344	40.2028	41.9317	47.0976	60.3527	-1.6836	5.47362	3.07635e-06	2.81906e-05	Rv1091	PE_PGRS22	PE_PGRS-family protein
MT3133	197.614	208.144	313.872	370.353	193.325	192.076	384.547	482.608	-1.68631	8.04824	1.99662e-06	1.90316e-05	Rv3048c	nrdF2	ribonucleoside-diphosphate reductase small subunit
MT1553	25.8958	32.9672	49.45	49.9817	20.8885	18.3515	33.4694	29.9623	-1.68902	5.21281	7.68225e-07	7.82193e-06	Rv1505c	Rv1505c	conserved hypothetical protein
MT1229	416.98	403.963	738.65	650.044	379.747	391.483	572.487	514.368	-1.69155	8.9752	3.40897e-08	4.11526e-07	Rv1192	Rv1192	hypothetical protein
MT3859	43.0063	48.993	80.2025	75.5362	50.859	46.7503	71.4982	65.8743	-1.69263	5.94373	1.82868e-08	2.28273e-07	Rv3752c	Rv3752c	possible cytidine/deoxycytidylate deaminase
MT1680	287.041	379.81	511.033	617.772	229.834	229.189	378.885	411.297	-1.69274	8.76431	0.000435367	0.00237537	Rv1642	rpmI	50S ribosomal protein L35
MT0221	1350.99	1183.35	2287.2	2005.19	2221.21	2475.87	3214.31	2819.71	-1.69368	11.5795	0.00220719	0.00956925	Rv0211	pckA	phosphoenolpyruvate carboxykinase
MT3307	1303.31	1542.97	2299.89	2543.24	1242.84	1196.39	2049.7	1974.95	-1.70156	10.8809	0.000242629	0.00143865	Rv3211	rhlE	probable ATP-dependent RNA helicase
MT2218	856.826	877.104	1484.73	1466.29	3123.35	3317.48	1892.07	2019.63	-1.70192	10.7661	5.8973e-05	0.000412096	Rv2159c	Rv2159c	possible carboxymuconolactone decarboxylase family with peroxidase activity
MT3308	233.369	305.176	467.536	449.553	200.833	182.644	279.73	230.71	-1.70287	8.24428	2.77064e-07	3.00301e-06	Rv3212	Rv3212	Conserved alanine valine rich protein
MT1969	190.517	177.123	293.502	334.699	165.11	171.674	370.167	401.581	-1.70878	8.00525	8.92207e-10	1.28021e-08	Rv1918c	PPE35	PPE-family protein
MT2397	235.825	287.395	432.159	463.27	253.569	234.52	426.434	386.172	-1.71138	8.45084	7.40913e-09	9.76261e-08	Rv2334	cysK1	cysteine synthase
MT2444	59.0808	69.2159	103.771	116.968	89.5482	83.6072	119.398	122.888	-1.72055	6.61105	1.28181e-07	1.44365e-06	Rv2375	Rv2375	conserved hypothetical protein
MT0357.1	135.195	139.958	276.084	200.35	161.659	153.733	177.819	173.354	-1.73136	7.44481	5.42994e-08	6.38626e-07	Rv0343	iniC	Isoniazid inductible gene protein IniA
MT3434	98.596	113.554	177.331	190.156	70.1733	66.6397	159.881	171.941	-1.7322	7.00739	2.11219e-10	3.25052e-09	Rv3331	sugI	probable sugar transport protein
MT3573	58.5054	62.4622	130.095	79.9519	66.9644	78.276	57.3188	59.411	-1.73602	6.01743	6.31439e-06	5.42849e-05	Rv1586c	Rv1586c	phiRV1 integrase
MT2220	502.532	533.772	842.667	959.611	606.554	649.071	734.924	920.058	-1.73914	9.46874	4.47458e-07	4.7229e-06	Rv2162c	PE_PGRS38	PE_PGRS-family protein
MT1933	198.573	178.229	338.179	319.197	116.31	128.461	335.696	347.178	-1.74458	7.96879	1.2582e-10	1.99727e-09	Rv1885c	Rv1885c	Chorismate mutase
MT0774	529.349	755.232	1123.92	1123.41	717.233	596.118	1105.09	1219.98	-1.74946	9.80654	0.000206997	0.00125317	Rv0750	Rv0750	conserved hypothetical protein
MT2413	243.689	269.957	394.272	504.467	356.376	439.566	471.427	602.543	-1.74973	8.6883	3.95197e-05	0.000291305	Rv2348c	Rv2348c	hypothetical protein
MT2398	78.8768	97.6807	142.938	166.105	77.3178	74.3289	125.811	125.071	-1.7504	6.84543	3.61923e-08	4.33019e-07	Rv2335	cysE	serine acetyltransferase
MT1635	186.335	195.094	381.971	285.798	240.914	236.827	316.807	283.872	-1.75058	7.98384	7.53924e-09	9.86955e-08	Rv1599	hisD	histidinol dehydrogenase
MT2003	26.9317	27.8543	44.874	51.1091	23.7342	25.6819	48.1999	48.2394	-1.75211	5.20673	1.74225e-09	2.45621e-08	Rv1953	vapC14	possible toxin
MT2593.1	27.7373	34.2646	56.0925	52.8002	41.2927	42.8545	44.6927	43.0602	-1.75596	5.44303	1.02768e-08	1.31543e-07	Rv2517c	Rv2517c	hypothetical protein
MT1840	203.062	203.985	318.35	401.404	235.526	269.173	334.143	422.126	-1.76826	8.15138	9.42749e-07	9.45563e-06	Rv1791	PE19	PE-family protein
MT1231	496.087	451.163	909.634	788.104	451.677	431.005	732.068	626.598	-1.79226	9.29183	6.27334e-06	5.40472e-05	Rv1194c	Rv1194c	conserved hypothetical protein
MT1337	837.49	1057.24	1761.4	1641.27	824.945	771.329	1049.28	939.79	-1.79585	10.15	1.2884e-07	1.44703e-06	Rv1298	rpmE	50S ribosomal protein L31
MT1919	171.948	241.683	378.477	365.186	135.987	120.362	273.818	269.704	-1.79784	7.93626	8.57007e-08	9.81663e-07	Rv1870c	Rv1870c	hypothetical protein
MT0311	154.147	156.327	263.438	297.87	318.898	334.326	300.272	368.794	-1.80792	8.11624	6.7876e-09	8.98073e-08	Rv0297	PE_PGRS5	PE_PGRS-family protein
MT2419	25.2436	25.0307	38.5267	52.3774	35.9646	34.6014	48.3001	64.7614	-1.80817	5.27297	0.00153079	0.00703778	Rv2352c	PPE38	PPE-family protein
MT1931	83.749	101.84	156.764	179.258	90.9408	74.3289	161.886	165.007	-1.81057	6.9608	5.99398e-08	7.02551e-07	Rv1882c	Rv1882c	Probable short-chain type dehydrogenase/reductase
MT1679	1141.56	1488.41	2116.95	2650.53	1272.38	1396.92	1891.62	2178.69	-1.81275	11.0005	0.000438503	0.00238925	Rv1641	infC	initiation factor IF-3
MT1773	162.549	156.556	279.085	301.44	156.391	156.911	440.764	413.095	-1.81924	7.99306	3.67184e-12	6.63896e-11	Rv1732c	Rv1732c	conserved hypothetical protein
MT0400	25.0134	26.824	48.5643	45.9888	28.033	30.808	38.8806	39.2935	-1.82369	5.033	3.07278e-10	4.67526e-09	Rv0387c	Rv0387c	conserved hypothetical protein
MT1694	65.6795	65.3621	118.139	121.243	81.5561	75.3541	123.256	112.53	-1.82672	6.68986	2.7595e-12	5.0805e-11	Rv1656	argF	ornithine carbamoyltransferase
MT2047	31.6505	34.3409	63.4239	57.4038	40.8083	37.472	45.2438	42.1613	-1.83056	5.4797	4.27539e-12	7.6276e-11
MT0503	553.365	555.406	1073.93	967.221	573.375	564.079	808.225	749.829	-1.84089	9.4872	1.42725e-07	1.59409e-06	Rv0485	Rv0485	PE/PPE protein expression transcriptional regulator (ROK family)
MT2422	43.2748	51.3968	75.6265	98.9769	80.5873	84.0173	103.214	137.741	-1.84428	6.33949	0.00119892	0.00566049
MT3502	41.0497	42.0103	88.4196	65.5305	32.2107	38.2409	33.4694	34.7135	-1.85303	5.32135	3.32021e-08	4.02324e-07	Rv3395c	Rv3395c	hypothetical protein
MT2617	56.2419	71.2764	126.405	110.345	36.2068	36.4468	77.0597	63.8198	-1.85643	6.19938	2.2224e-06	2.08389e-05
MT0117	387.248	419.493	694.219	813.283	491.94	473.091	753.963	698.679	-1.86864	9.19208	2.33551e-08	2.90641e-07	Rv0108c	Rv0108c	hypothetical protein
MT2411	760.493	762.749	1450.19	1398.88	947.491	1036.3	1032.99	1093.11	-1.87039	9.99644	2.88154e-08	3.52072e-07	Rv2346c	esxO	ESAT-6 like protein
MT1931.1	304.497	397.209	604.865	710.971	369.515	347.859	703.709	771.016	-1.87519	8.96591	4.01424e-06	3.6209e-05	Rv1883c	Rv1883c	conserved hypothetical protein
MT3949	301.504	429.948	596.205	780.165	1337.17	1179.37	928.375	736.945	-1.88169	9.44344	0.00011706	0.000758817	Rv3841	bfrB	bacterioferritin
MT2365.2	25.3971	25.1833	50.9261	44.4386	25.9139	23.2726	47.8993	50.4223	-1.88495	5.14687	8.22673e-09	1.07001e-07	Rv2307D	Rv2307D	hypothetical protein
MT0902	111.947	114.813	208.92	218.529	97.056	101.959	174.913	170.742	-1.88501	7.21803	2.3195e-12	4.37019e-11	Rv0879c	Rv0879c	possible conserved transmembrane protein
MT1509	228.996	269.576	556.546	385.197	363.097	351.806	251.121	245.905	-1.88879	8.26053	4.09091e-09	5.49818e-08	Rv1462	Rv1462	conserved hypothetical protein
MT1322	119.198	104.778	200.408	223.743	165.655	193.306	196.457	200.876	-1.89376	7.36548	1.10246e-10	1.77097e-09	Rv1284	canA	carbonic anhydrase
MT1986	46.4974	43.7274	110.414	61.3967	65.148	64.6918	43.9912	39.8927	-1.90374	5.59783	1.70114e-06	1.63699e-05	Rv1936	Rv1936	Possible monooxygenase
MT3688	469.846	578.796	1021.33	978.683	453.796	439.925	871.106	816.816	-1.90722	9.63924	1.31572e-10	2.08038e-09	Rv3582c	ispD	isoprenoid synthesis/ MEP cytidylyltransferase) (MCT)
MT0766	189.404	237.257	432.995	382.801	192.962	173.263	360.848	342.512	-1.91197	8.17792	2.4257e-12	4.54904e-11
MT3147	127.791	124.81	277.953	207.537	149.429	159.269	188.992	199.977	-1.92178	7.33481	1.90124e-11	3.20744e-10	Rv3061c	fadE22	acyl-CoA dehydrogenase
MT2489	72.3165	59.715	139.395	114.479	63.6343	63.2565	128.516	160.47	-1.92272	6.91411	0.00300003	0.0124702	Rv2416c	eis	enhanced intracellular survival protein Eis, GCN5-related N-acetyltransferase
MT0037	56.779	47.4286	102.393	98.1313	38.5075	42.8545	245.208	238.029	-1.92417	7.13951	8.83954e-12	1.52966e-10	Rv0032	bioF2	C-terminal similar to B. subtilis BioF
MT0855	162.587	158.006	325.189	292.797	292.439	323.818	241.851	263.369	-1.92755	7.84448	3.16561e-14	6.64779e-13	Rv0834c	PE_PGRS14	PE_PGRS-family protein
MT0051	288.997	305.825	661.154	490.798	278.15	285.833	303.73	305.83	-1.93658	8.55513	1.83783e-07	2.03575e-06	Rv0045c	Rv0045c	probable esterase
MT1406	1721.29	1896.68	3505.83	3512.81	1747.73	1920.97	2024.3	1869.31	-1.93994	10.9469	1.3296e-06	1.28869e-05	Rv1361c	PPE19	PPE-family protein
MT1690	92.9181	72.0777	156.665	165.118	81.9193	92.988	212.791	191.545	-1.95026	6.97263	1.09811e-11	1.8761e-10	Rv1652	argC	N-acetyl-[gamma]-glutamyl-phosphate reductase
MT0289	164.736	199.749	369.424	341.651	138.833	124.616	281.133	257.633	-1.95084	7.9661	8.20498e-10	1.18152e-08	Rv0277c	VapC25	toxin VC25
MT3612.1	70.3216	79.4419	114.006	179.539	155.483	148.196	148.859	228.698	-1.96009	7.32567	0.000120653	0.000779602	Rv3508	PE_PGRS54	PE_PGRS-family protein
MT1205	234.559	247.903	518.462	429.495	147.552	151.17	272.966	266.237	-1.96478	8.08413	9.38807e-09	1.20935e-07	Rv1168c	PPE17	PPE-family protein
MT0076	69.2857	77.6867	141.314	148.16	75.4409	78.4811	127.665	129.352	-1.96952	6.7736	3.26388e-10	4.92882e-09	Rv0070c	glyA2	serine hydroxymethyltransferase
MT2450	68.7486	65.9726	155.042	111.613	37.1755	37.8308	92.9427	88.0037	-1.97915	6.68785	0.000200097	0.00121504	Rv2382c	mbtC	mycobactin/exochelin synthesis
MT0040	71.9712	76.5801	153.762	140.503	48.3161	48.0831	270.862	256.52	-1.98077	7.43325	1.23712e-08	1.56857e-07	Rv0035	fadD34	acyl-CoA synthase
MT1658	121.921	97.2228	234.014	201.242	177.643	182.131	294.46	322.052	-1.98607	8.00604	7.16571e-10	1.03556e-08	Rv1622c	cydB	cytochrome d ubiquinol oxidase subunit II
MT0001	658.905	858.102	1495.9	1526.84	460.092	424.239	1322.19	1288.12	-1.99256	10.0653	2.71275e-08	3.3347e-07	Rv0001	dnaA	chromosomal replication initiator protein
MT3315	1804.23	1720.67	3872.21	3266.52	2322.2	2623.45	3335.92	3406.03	-2.02522	11.5726	4.62612e-06	4.13581e-05	Rv3219	whiB1	WhiB transcriptional activator homologue
MT3653	36.2925	46.0168	96.4398	70.9796	38.2654	38.1897	47.5987	42.0329	-2.03376	5.7778	0.000316368	0.00180424	Rv3549c	Rv3549c	short-chain alcohol dehydrogenase family
MT2079	25.6656	29.3042	52.5499	59.3767	49.7692	45.8789	63.1309	55.6015	-2.03615	5.45803	1.04712e-13	2.13231e-12	Rv2023c	Rv2023c	hypothetical protein
MT0106	36.5611	34.6843	66.8682	78.7775	33.0584	35.8829	71.2477	78.6297	-2.04432	5.83572	6.40435e-10	9.28861e-09	Rv0097	Rv0097	possible oxidoreductase
MT1507	70.1297	80.3958	161.635	146.234	85.4916	94.0645	118.496	109.149	-2.04515	6.5664	2.86596e-09	3.91714e-08	Rv1460	Rv1460	putative transcriptional regulator
MT3573.8	40.3591	40.7893	97.2763	68.9127	37.3572	41.2654	55.4149	54.1462	-2.04737	5.41914	9.74207e-12	1.67863e-10
MT2062	142.945	131.068	233.128	331.505	132.778	128.153	504.796	448.365	-2.06067	7.97506	2.11001e-09	2.93364e-08	Rv2006	otsB1	trehalose-6-phosphate phosphatase
MT2035	102.969	115.691	204.147	258.223	141.8	140.866	231.881	236.874	-2.11458	7.54045	4.3886e-10	6.45796e-09	Rv1982A	vapB36	possible antitoxin
MT1215	216.297	221.346	485.988	445.701	197.079	209.3	499.385	452.303	-2.12882	8.51812	4.41252e-16	1.01665e-14	Rv1178	Rv1178	possible aminotransferase
MT3907	3291.92	3587.86	8117.08	6531.68	3855.23	3797.08	5766.75	6120.19	-2.12925	12.2152	2.08555e-07	2.29753e-06	Rv3800c	pks13	polyketide synthase
MT1422	168.802	178.84	423.597	317.13	125.876	129.025	190.094	200.576	-2.13059	7.53145	1.33866e-13	2.68531e-12	Rv1378c	Rv1378c	conserved hypothetical protein
MT2456	118.814	130.228	270.819	260.901	104.079	103.548	219.154	212.091	-2.13497	7.47064	2.5119e-20	8.30164e-19	Rv2387	Rv2387	conserved protein
MT3165	84.7849	76.8854	204.738	142.664	123.757	122.463	166.946	158.843	-2.14852	6.8833	8.07791e-14	1.66174e-12	Rv3080c	pknK	serine-threonine protein kinase
MT1389	40.1673	36.5921	82.7119	82.6295	22.7655	22.4012	67.4899	57.0996	-2.15386	5.92639	2.62383e-09	3.59839e-08	Rv1347c	mbtK	possible aminoglycoside 6'-N-acetyltransferase
MT1039	116.512	149.612	305.212	273.537	64.8452	60.232	209.635	176.906	-2.17463	7.41871	1.07235e-11	1.83987e-10	Rv1010	ksgA	16S rRNA dimethyltransferase
MT1932	610.451	818.496	1313.3	1816.16	885.189	890.922	1575.17	1787.08	-2.19005	10.1196	2.19783e-06	2.06565e-05	Rv1884c	rpfC	probable resuscitation promoting factor
MT1214	242.807	267.63	518.364	601.8	279.664	298.392	633.814	619.621	-2.19453	8.91631	2.63568e-16	6.25122e-15	Rv1177	fdxC	ferredoxin 4Fe-4S
MT1038	303.691	336.96	723.397	683.302	156.876	160.755	574.691	545.743	-2.1957	8.7544	1.07694e-16	2.6158e-15	Rv1009	rpfB	resuscitation -promoting factor RpfB
MT2452	27.7373	26.2135	65.0477	53.9276	13.4413	15.0708	41.8868	38.5658	-2.20489	5.51443	1.82085e-05	0.000143673	Rv2384	mbtA	mycobactin/exochelin synthesis (salicylate-AMP
MT1659	383.105	290.944	780.178	708.998	482.676	504.309	892.099	867.752	-2.20928	9.57454	9.51985e-10	1.36114e-08	Rv1623c	cycA	cytochrome bd-II oxidase subunit I
MT0844	334.804	318.187	713.704	730.043	329.07	349.807	623.593	588.417	-2.21096	9.02201	7.9158e-18	2.15652e-16	Rv0822c	Rv0822c	conserved hypothetical protein
MT1860	206.361	186.28	460.008	410.893	159.964	169.162	501.339	414.593	-2.218	8.32214	5.57583e-15	1.21523e-13	Rv1812c	Rv1812c	probable dehydrogenase
MT2034	197.038	206.618	425.91	470.645	226.989	236.571	395.67	405.005	-2.22108	8.3004	2.26202e-19	6.90944e-18	Rv1982c	vapC36	possible toxin
MT1336	3196.43	4412.61	8405.76	8636.87	2259.11	2013.6	5562.88	5112.69	-2.23979	12.4293	1.65874e-05	0.000131396	Rv1297	rho	transcription termination factor rho
MT1692	121.461	121.834	280.069	265.128	150.821	145.326	304.03	273.171	-2.2408	7.6971	5.62905e-22	2.00852e-20	Rv1654	argB	acetylglutamate kinase
MT3132	32.8781	37.8513	75.7249	82.9114	27.0037	28.8601	115.139	134.188	-2.24278	5.98084	1.0749e-18	3.09572e-17	Rv3047c	Rv3047c	hypothetical protein
MT0424	146.551	153.58	404.703	270.625	212.276	214.939	270.811	272.614	-2.24994	7.79275	7.37688e-13	1.42314e-11	Rv0411c	glnH	putative glutamine binding protein
MT1297	38.6327	37.8894	100.77	71.4964	27.6697	25.3231	78.1119	86.3771	-2.25087	6.0571	2.16797e-05	0.000166818	Rv1258c	Rv1258c	probable multidrug resistance pump
MT2307	950.665	967.306	2419.56	1983.16	1209.78	1120.37	1627.97	1595.54	-2.29549	10.5747	6.3126e-12	1.11146e-10	Rv2247	accD6	acetyl/propionyl CoA carboxylase [beta] subunit
MT3977	214.724	193.148	518.659	420.053	174.555	188.949	237.242	228.741	-2.30142	7.97912	4.49217e-10	6.58633e-09	Rv3863	Rv3863	unknoen Alanine rich protein
MT1508	521.906	613.404	1433.16	1212.15	792.25	870.007	824.509	728.042	-2.33001	9.68675	8.26529e-09	1.07156e-07	Rv1461	Rv1461	part of mobilization of sulfur machinery
MT0052	961.407	1018.21	2496.17	2139.35	1243.56	1310.65	1394.69	1255.89	-2.34161	10.5578	1.75784e-08	2.20113e-07	Rv0046c	ino1	myo-inositol-1-phosphate synthase
MT0425	181.77	182.197	494.746	360.112	267.615	280.092	405.14	396.915	-2.34861	8.16557	3.56169e-13	6.93754e-12	Rv0412c	Rv0412c	unknown probable membrane protein
MT2981	86.6647	84.2115	257.189	147.127	94.0892	99.7032	130.07	123.616	-2.36581	6.95683	5.58042e-12	9.86852e-11	Rv2913c	Rv2913c	probable D-amino acid aminohydrolase
MT2454	56.1652	47.2759	135.459	109.828	20.5252	21.9911	82.2204	61.38	-2.37104	6.41756	4.45006e-08	5.29282e-07	Rv2386c	mbtI	mycobactin/exochelin synthesis (isochorismate synthase)
MT1839	30.3461	31.5173	79.0216	68.443	28.8807	28.7576	36.8764	36.5112	-2.38314	5.29006	7.86737e-20	2.45901e-18	Rv1790	PPE27	PPE-family protein
MT0607	243.267	298.422	640.193	651.923	333.55	312.694	551.944	609.263	-2.38531	8.80153	4.26327e-16	9.87902e-15	Rv0578c	PE_PGRS7	PE_PGRS-family protein
MT2004	66.2166	64.2937	165.178	146.704	61.273	66.7935	121.151	132.005	-2.38947	6.55488	5.85428e-20	1.8441e-18	Rv1955	higB	possible toxinHigB
MT2244	92.8797	127.405	274.214	255.686	36.5095	30.0904	163.94	148.998	-2.4054	7.17227	6.9824e-14	1.44374e-12	Rv2189c	Rv2189c	hypothetical protein
MT3435	33.4152	42.4301	91.2242	92.3064	25.6111	26.2458	70.897	70.4115	-2.41952	5.82494	3.11568e-21	1.09238e-19	Rv3332	nagA	N-acetylglucosamine-6-P-deacetylase
MT1987	52.0986	46.8944	155.337	84.3676	66.6616	69.5103	53.06	46.3132	-2.42097	5.89344	3.38259e-09	4.59212e-08	Rv1937	Rv1937	Possible oxygenase
MT0423	304.88	329.825	930.004	617.114	472.747	457.507	613.522	630.493	-2.43745	8.90994	2.33906e-15	5.26877e-14	Rv0410c	pknG	serine-threonine protein kinase
MT0595	23.1336	25.0307	52.5006	65.3426	25.0057	24.3491	84.0743	102.214	-2.44659	5.41102	1.5955e-10	2.5129e-09	Rv0569	Rv0569	conserved hypothetical protein
MT1657	117.279	114.775	313.479	256.72	150.458	131.844	328.982	324.62	-2.45702	7.94868	1.9687e-17	5.22225e-16	Rv1621c	cydD	ABC transporter
MT1067	243.191	260.151	613.475	640.696	295.83	310.182	422.275	406.332	-2.49166	8.5688	4.72952e-17	1.19184e-15	Rv1038c	esxJ	ESAT-6 like protein
MT1691	102.663	95.0098	229.93	263.39	122.425	133.433	263.747	235.846	-2.49565	7.53225	4.57257e-20	1.4517e-18	Rv1653	argJ	probable glutamate N-actyltransferase
MT1693	113.059	115.08	281.25	288.945	147.673	136.919	285.542	267.606	-2.49927	7.66735	3.66005e-24	1.52137e-22	Rv1655	argD	acetylornithine aminotransferase
MT2308	87.4703	101.115	254.975	216.838	83.9779	73.6625	150.562	144.761	-2.50164	7.18032	4.13769e-20	1.32406e-18	Rv2248	Rv2248	conserved hypothetical protein
MT2040	45.615	45.4826	112.972	115.23	49.0426	45.52	98.2537	83.0385	-2.50487	5.93169	6.57175e-18	1.81488e-16	Rv1986	Rv1986	membrane protein, LYSE/YGGA family
MT3654	24.1311	32.0133	86.9434	53.8806	27.3064	21.4272	45.2939	38.2662	-2.50761	5.38332	5.2183e-07	5.46498e-06	Rv3550	echA20	enoyl-CoA hydratase/isomerase superfamily
MT1385	76.3831	70.8567	225.059	156.381	43.654	38.5998	136.182	95.1518	-2.59042	7.03991	9.67751e-06	8.0453e-05	Rv1344	mbtL	acyl carrier protein involved in mycobactin synthesis
MT1656	97.9054	92.1099	248.726	262.968	117.278	96.525	229.526	206.398	-2.69284	7.69127	7.74373e-18	2.12399e-16	Rv1620c	cydC	ABC transporter
MT2451	229.686	195.018	688.511	460.217	110.982	120.105	398.576	334.465	-2.70469	8.56692	1.49578e-08	1.87882e-07	Rv2383c	mbtB	mycobactin/exochelin synthesis (serine/threonine
MT3655	25.0134	29.1516	90.929	55.9945	21.9784	22.5037	33.3191	35.1415	-2.71175	5.30112	2.24064e-09	3.09393e-08	Rv3551	Rv3551	Possible CoA-transferase (alpha subunit)
MT0357	110.719	108.937	345.855	254.512	160.872	178.543	245.609	243.294	-2.733	7.78965	2.19817e-18	6.24157e-17	Rv0342	iniA	Isoniazid inductible gene protein IniA
MT1095	120.08	129.694	363.175	327.512	107.53	94.8847	259.989	202.46	-2.76512	7.5136	4.13299e-20	1.32406e-18	Rv1065	Rv1065	conserved hypothetical protein
MT1206	90.3093	87.8745	283.513	214.254	50.9196	49.9798	124.759	110.005	-2.79339	6.89832	1.05918e-08	1.35146e-07	Rv1169c	lipX	possible lipase/ PE-family protein
MT2304	1068.29	1095.59	3136.07	2931.54	1596.55	1718.18	2828.46	2490.04	-2.80403	11.1415	1.09012e-13	2.20872e-12	Rv2244	acpM	acyl carrier protein (meromycolate extension)
MT3947	21.5223	18.7349	63.8668	51.203	11.08	12.0977	41.7365	35.484	-2.85769	5.50938	8.37976e-08	9.62598e-07	Rv3839	Rv3839	hypothetical protein
MT2303	773.652	803.309	2188	2340.54	879.922	949.616	2454.54	2336.12	-2.87168	10.6293	1.34508e-12	2.5582e-11	Rv2243	fabD	malonyl coA acyl carrier protein transacylase
MT2050	57.5463	60.2492	194.848	146.046	82.3432	83.8635	137.335	121.219	-2.89362	6.67695	3.13259e-13	6.16128e-12	Rv1994c	cmtR	metal sensor transcriptional regulator (MerR family)
MT0977	312.783	314.524	883.95	932.506	154.636	149.273	815.741	801.706	-2.89562	9.14923	5.76285e-34	3.80915e-32	Rv0950c	Rv0950c	conserved hypothetical protein
MT2455	107.496	118.438	315.348	347.946	120.851	123.591	278.728	262.727	-2.93573	7.65996	3.981e-35	2.72058e-33
MT2576	195.389	212.723	762.809	436.964	179.702	189.821	204.474	195.312	-2.93968	7.81372	2.08204e-15	4.71616e-14	Rv2501c	accA1	probable acetyl-/propionyl0coA carboxylase alpha chain
MT1126	1183.96	1587.54	3943.8	4250.75	1424.17	1097.71	4591.32	3844.6	-2.95671	11.672	9.65524e-11	1.56976e-09	Rv1094	desA2	acyl-[ACP] desaturase
MT0601	16.7268	14.9192	42.5122	51.5319	19.2538	20.402	100.158	105.681	-2.97163	5.49026	3.71721e-20	1.20869e-18	Rv0573c	pncB2	nicotinic acid phosphoribosyltransferase
MT3656	20.333	22.5887	76.5614	51.1561	19.496	18.7104	30.3629	29.2775	-2.97471	5.03356	2.52296e-09	3.47187e-08	Rv3552	Rv3552	Possible CoA-transferase (beta subunit)
MT1066	386.481	372.904	1180.35	1079.02	409.112	442.283	478.692	488.985	-2.97524	9.11763	8.44432e-15	1.82072e-13	Rv1037c	esxI	ESAT-6 like protein
MT2600	3139.88	3217.32	10518.4	8787.1	6315.96	6198.26	8104.4	8585.19	-3.03679	12.6137	6.58867e-12	1.15502e-10	Rv2524c	fas	fatty acid synthase
MT2305	1608.42	1728.76	5322.44	4940.25	2181.97	2436.86	3934.31	3610.55	-3.07525	11.7441	7.06218e-12	1.23267e-10	Rv2245	kasA	[beta]-ketoacyl-ACP synthase (meromycolate
MT0053	288.268	343.18	1022.95	935.419	322.531	347.962	591.226	577.631	-3.10134	9.06981	3.04219e-17	7.76335e-16	Rv0047c	Rv0047c	conserved hypothetical protein
MT2306	757.731	862.757	2751.29	2421.43	1089.9	1108.27	1798.43	1776.81	-3.19206	10.715	1.04813e-16	2.56124e-15	Rv2246	kasB	3-oxoacyl-[acyl-carrier protein) synthase 2
MT3573.12	40.2824	40.1788	159.027	98.2723	49.2848	52.1328	55.5652	56.6716	-3.19705	5.71693	1.87323e-20	6.34694e-19
MT3443	320.686	319.942	1063.84	989.675	390.767	403.016	1055.14	1057.46	-3.20541	9.52148	1.19071e-35	8.42268e-34	Rv3340	metC	cystathionine [beta]-lyase
MT1324	159.633	144.499	577.507	423.764	260.592	277.324	348.322	264.61	-3.29209	8.32426	3.02627e-14	6.38843e-13	Rv1286	cysN	ATP:sulphurylase subunit 1
MT0890	659.25	551.743	2051.56	1948.02	580.459	546.804	1260.86	1151.28	-3.3027	10.2975	4.34738e-09	5.82347e-08	Rv0867c	rpfA	possible resuscitation-promoting factor
MT3510	63.6462	62.2333	222.894	193.162	28.0936	31.2694	164.441	141.294	-3.30492	7.24953	6.0596e-17	1.49891e-15	Rv3402c	Rv3402c	conserved protein
MT2579	111.908	122.025	479.05	300.407	89.306	89.5022	114.337	99.8174	-3.33173	7.02063	2.73493e-17	7.16054e-16	Rv2504c	scoA	3-oxo acid:CoA transferase, [alpha] subunit
MT3444	186.181	186.853	642.604	603.209	270.885	274.453	642.181	634.945	-3.33958	8.88564	4.18873e-46	5.44805e-44	Rv3341	metA	homoserine o-acetyltransferase
MT0894	201.757	207.762	668.535	734.13	459.063	529.581	600.695	816.345	-3.42509	8.8819	1.56398e-17	4.20398e-16	Rv0872c	PE_PGRS15	PE_PGRS-family protein
MT3963	165.465	243.4	687.576	713.789	159.056	130.665	652.402	633.96	-3.42737	8.923	1.1066e-25	5.18816e-24	Rv3848	Rv3848	probable membrane proteinprot
MT0093	42.2773	46.2839	183.974	121.384	96.6927	84.0685	138.988	124.386	-3.44728	7.50899	1.27996e-23	5.1097e-22	Rv0086	hycQ	probable formate hydrogenlyase subunit
MT3722	235.671	238.059	838.583	827.986	232.438	233.803	386.952	350.731	-3.51791	8.59567	1.4815e-18	4.23645e-17	Rv3620c	esxW	ESAT-6 like
MT1823	35.602	30.7542	130.341	114.15	40.0818	43.8284	87.4814	78.9293	-3.6839	5.94776	4.08268e-40	3.74122e-38	Rv1773c	Rv1773c	transcriptional regulator (IclR family)
MT3369	178.202	165.027	742.34	546.51	226.504	266.508	585.814	636.528	-3.75492	8.46132	1.22562e-26	6.02648e-25	Rv3269	Rv3269	probable heat shock protein
MT2048	260.263	253.359	1216.32	728.211	390.767	414.858	697.195	610.204	-3.78581	8.99503	4.92877e-19	1.47206e-17	Rv1992c	ctpG	probable cation transport ATPase
MT2049	51.5615	52.0455	231.554	163.239	76.4702	97.3452	143.598	137.827	-3.81002	6.75338	6.48601e-17	1.59461e-15	Rv1993c	Rv1993c	conserved hypothetical protein
MT1627	21.4839	19.3454	91.9622	63.9333	48.0739	52.6966	47.3482	40.8344	-3.81694	5.56992	2.79246e-21	9.8765e-20
MT2412	1214.15	1313.65	5015.51	4690.53	1382.09	1456.08	2232.33	2056.1	-3.8397	11.1105	3.07647e-18	8.67436e-17	Rv2347c	esxP	ESAT-6 like protein
MT1235	179.314	188.264	778.259	669.633	180.247	191.769	337.85	293.074	-3.93887	8.29134	1.39659e-30	8.16092e-29	Rv1197	esxK	ESAT-6 like protein
MT2578	95.4117	105.198	501.782	294.159	74.1694	78.4298	102.212	94.9378	-3.96732	6.97131	2.63861e-17	6.95352e-16	Rv2503c	scoB	3-oxo acid:CoA transferase, [beta] subunit
MT1628	188.061	164.874	771.272	629.938	368.849	398.762	595.835	530.248	-3.97004	8.78115	1.11316e-16	2.68757e-15	Rv1592c	Rv1592c	conserved hypothetical protein
MT2577	140.72	159.99	778.112	417.516	103.353	105.752	151.264	142.021	-3.97579	7.51616	5.98311e-19	1.76087e-17	Rv2502c	accD1	acetyl/propionyl-CoA carboxylase, [beta] subunit
MT3445	92.5728	105.198	382.905	404.175	139.862	126.769	357.591	367.681	-3.9796	8.16428	5.33408e-47	7.41621e-45	Rv3342	Rv3342	Possible methyltransferase
MT0597	86.2427	80.1287	320.564	370.588	83.3725	80.3777	799.006	673.168	-4.15412	8.30209	4.53439e-24	1.86558e-22	Rv0571c	Rv0571c	conserved hypothetical protein
MT2086	103.66	98.2912	389.942	455.237	121.638	123.335	506.249	495.192	-4.18503	8.31724	1.56023e-64	4.49347e-62	Rv2027c	dosT	sensor histidine kinase
MT1924.1	79.3755	84.6693	360.764	332.726	22.826	21.8886	222.712	173.867	-4.22719	7.76243	3.49013e-12	6.33883e-11
MT1236	121.768	116.377	586.757	484.362	93.9681	106.675	162.286	135.943	-4.49754	7.59894	3.26039e-25	1.46065e-23	Rv1198	esxL	ESAT-6 like protein
MT1323	46.1905	39.1486	230.865	154.032	56.6109	72.0221	154.22	129.223	-4.50953	6.71413	1.69056e-22	6.37042e-21	Rv1285	cysD	probable sulfate adenylyltransferase subunit 2
MT2707	71.8561	71.8869	356.335	299.186	88.2162	87.8619	359.395	318.371	-4.55995	7.52984	4.85136e-45	5.92747e-43	Rv2631	Rv2631	probable RNA-splicing ligase RtcB
MT3480	85.7056	91.4612	577.556	262.968	78.7709	75.0978	133.878	154.991	-4.74383	6.99874	1.30655e-19	4.02139e-18	Rv3370c	dnaE2	DNA polymerase III [alpha] chain
MT2705	73.2372	69.4067	355.548	322.015	69.8706	63.564	592.679	522.029	-4.74969	7.81782	3.06951e-36	2.25023e-34	Rv2630	Rv2630	hypothetical protein
MT0846	751.593	837.154	3693.3	3879.78	807.145	765.69	4688.37	4444.66	-4.76667	11.5418	4.50453e-22	1.62163e-20	Rv0824c	desA1	acyl-[ACP] desaturase
MT1861	367.913	332.801	1701.08	1725.87	167.835	173.161	2009.97	1834.68	-4.8906	10.0772	8.00883e-18	2.16722e-16	Rv1813c	Rv1813c	conserved hypothetical protein
MT0845	311.901	324.903	1711.71	1580.53	307.152	314.232	1864.16	1914.98	-5.16985	10.1292	1.46952e-39	1.28807e-37	Rv0823c	Rv0823c	transcriptional regulator (NifR3/Smm1 family)
MT2704	354.83	344.286	2027.6	1749.36	352.259	335.095	2924.46	2621.7	-5.40238	10.1381	8.73427e-41	8.3849e-39	Rv2629	Rv2629	hypothetical protein
MT3590	20.8701	16.827	98.5556	107.01	24.3397	25.5794	121.001	114.199	-5.45236	6.10557	3.25283e-70	1.09295e-67	Rv3486	Rv3486	conserved hypothetical protein
MT2703	32.4177	30.2581	167.49	174.466	27.6697	25.6307	347.17	260.116	-5.4552	6.76773	1.63879e-33	1.06574e-31	Rv2628	Rv2628	T-cell antigen
MT1234	760.685	801.478	4500.93	4309.65	456.641	453.765	2018.28	1516.82	-5.63996	10.5669	3.56691e-25	1.58041e-23	Rv1196	PPE18	PPE-family protein
MT3370	1069.21	1004.55	7888.73	4255.91	1424.48	1515.49	5177.98	4984.83	-5.85631	11.3534	8.84858e-24	3.60379e-22	Rv3270	ctpC	cation transport ATPase
MT0602	32.9548	28.7319	180.431	191.8	24.703	25.4256	309.341	319.612	-6.03337	7.10737	1.57273e-26	7.64004e-25	Rv0574c	Rv0574c	probable polyglutamate synthase-like protein
MT0598	74.6183	59.3716	298.471	514.473	60.3043	66.0758	1134.65	1080.66	-6.06697	8.6584	2.77564e-24	1.17804e-22
MT3218	281.938	280.031	1495.06	2093.97	231.893	214.58	4127.66	3453.5	-6.38644	10.4518	4.18619e-23	1.64332e-21	Rv3132c	dosS/devS	sensor histidine kinase
MT0091	27.0084	24.6873	192.092	152.811	66.2378	60.8472	123.055	107.65	-6.67022	7.53051	1.9756e-56	4.68565e-54	Rv0084	hycD	formate hydrogenlyase subunit 4
MT3389	159.979	166.668	1440.59	825.684	258.654	258.613	982.737	876.955	-6.9377	8.81969	7.60312e-43	8.5155e-41	Rv3290c	lat	lysine-[epsilon] aminotransferase
MT2060	118.891	105.465	722.659	894.362	112.919	120.669	1520.2	1400.53	-7.20718	9.06869	6.44708e-48	9.28379e-46	Rv2004c	Rv2004c	hypothetical protein
MT3388	17.1488	18.1244	167.49	92.7292	29.7889	30.0391	101.661	84.2798	-7.37415	5.61516	2.78058e-41	2.80283e-39	Rv3289c	Rv3289c	possible transmembrane protein
MT0599	30.6146	22.436	179.299	221.676	22.4627	24.4004	491.369	431.757	-7.55737	7.30255	8.27399e-41	8.13676e-39	Rv0572c	Rv0572c	hypothetical protein
MT1776	7.25083	6.56292	46.3009	60.3632	4.23825	3.89586	80.7674	60.8663	-7.71681	5.31338	4.15396e-26	1.97044e-24	Rv1735c	Rv1735c	hypothetical membrane protein
MT0086	258.882	170.407	1812.97	1566.44	96.9349	106.47	2205.37	2200.86	-7.87194	10.0738	4.43204e-28	2.29102e-26	Rv0079	DATIN/Rv0079	putative dormancy associated translation inhibitor
MT2061	96.6394	89.6297	629.467	845.414	116.128	120.772	1360.22	1295.23	-7.91767	8.85954	4.267e-36	3.07224e-34	Rv2005c	Rv2005c	Universal stress protein family protein
MT0092	8.67031	8.08918	78.3819	59.4707	28.0936	25.7844	48.1999	35.912	-8.21941	6.20017	2.06737e-50	3.47317e-48	Rv0085	hycP	putative formate hydrogen lyase hycP
MT2059	45.4616	37.8131	249.12	457.069	34.2693	37.6771	823.758	820.626	-8.47946	8.26411	1.99199e-24	8.54435e-23	Rv2003c	Rv2003c	conserved hypothetical protein
MT0089	10.8187	9.72991	87.9275	89.4409	27.5486	36.1905	126.713	134.06	-8.62781	6.75271	3.85465e-84	2.59032e-81	Rv0082	Rv0082	probable oxidoreductase subunit
MT2850	105.54	121.033	928.135	1112.05	144.767	137.38	1416.14	1280.03	-9.00415	8.82164	2.5661e-46	3.44884e-44	Rv2780	ald	L-alanine dehydrogenase
MT0087	97.4834	67.9949	796.17	718.675	36.0251	34.6014	1026.58	915.092	-9.15381	9.0043	1.106e-29	6.37058e-28	Rv0080	Rv0080	conserved hypothetical protein
MT0090	18.5299	18.8493	177.38	178.036	63.8765	57.4127	215.046	188.591	-9.50573	7.78907	3.90919e-119	7.88092e-116	Rv0083	Rv0083	probable oxidoreductase subunit
MT3219	92.2659	78.984	789.035	840.153	80.9506	85.2988	1622.26	1454.89	-9.513	8.99118	3.27294e-50	5.27859e-48	Rv3133c	DosR/DevR	two-component response regulator
MT2051	16.1513	14.3469	148.596	152.059	21.2518	24.2979	159.631	146.944	-9.85512	6.41989	6.35301e-78	2.84615e-75	Rv1995	Rv1995	unknown protein
MT1233	248.792	267.363	2441.85	2775.21	91.183	93.1931	1244.03	1102.91	-10.1073	9.77285	2.31508e-20	7.71437e-19	Rv1195	PE13	PE-family protein
MT0596	85.437	91.5757	913.669	889.101	77.8022	76.8407	1389.68	1296.56	-10.1838	8.85953	1.23077e-48	1.83794e-46	Rv0570	nrdZ	ribonucleotide reductase, class II
MT2053	94.6444	77.8393	904.96	855.749	89.1849	95.8586	1688.3	1620.02	-10.2074	9.11432	6.21767e-44	7.16276e-42	Rv1997	ctpF	probable cation transport ATPase
MT2091	89.2735	70.1699	760.251	894.691	52.7965	50.2873	1554.37	1500	-10.3789	9.03592	1.01617e-42	1.10735e-40	Rv2032	acg	conserved protein
MT0088	8.13321	7.0208	87.5831	76.8515	22.0389	19.7356	152.216	130.208	-10.8433	6.57522	7.93399e-75	2.90817e-72	Rv0081	Rv0081	predicted to response to early hypoxia responses/ , is a regulatory hub,transcriptional regulator (ArsR family)
MT1775	67.3675	70.2462	799.417	746.249	43.5329	45.3663	798.906	783.643	-11.231	8.65871	1.53836e-96	1.55067e-93
MT1779	47.7634	40.2933	568.06	679.685	25.0057	24.708	1153.34	1096.88	-14.1682	8.62295	2.86571e-39	2.4072e-37	Rv1737c	narK2	nitrite extrusion protein
MT3220	188.1	167.164	2555.36	2480.01	122.243	124.309	3786.7	3817.07	-14.1732	10.305	3.41529e-55	6.88523e-53	Rv3134c	Rv3134c	Universal stress protein family protein
MT1778	101.972	88.5995	1119.93	1643.2	69.689	67.2036	3056.14	3184.61	-14.4984	10.1284	1.07063e-34	7.19466e-33	Rv1736c	narX	fused nitrate reductase
MT3212	152.651	139.233	2051.12	2190.93	121.577	121.284	3597.11	2971.41	-14.5328	10.0944	5.28322e-45	6.26528e-43	Rv3127	Rv3127	conserved hypothetical protein
MT0600	22.8651	17.7428	274.706	353.301	11.6855	11.0724	754.113	593.682	-15.4616	7.7655	1.00498e-41	1.03899e-39
MT3216	274.419	226.65	3974.5	3837.13	195.141	197.1	7883.04	7363.29	-15.5896	11.1805	2.04426e-39	1.75372e-37	Rv3130c	tgs1	triglycerol synthase
MT2699	56.0884	44.9865	862.693	782.89	40.3239	40.2401	1701.93	1554.79	-16.2791	9.19123	5.33467e-40	4.77986e-38	Rv2624c	Rv2624c	Universal stress protein family protein
MT1777	9.55268	8.96678	131.522	170.708	4.23825	3.63955	439.211	368.622	-16.3103	7.20548	2.8671e-19	8.69184e-18
MT2087	54.5539	40.8275	688.708	871.485	20.162	17.2751	1360.82	1285.81	-16.3557	9.31988	1.86724e-29	1.03133e-27	Rv2028c	Rv2028c	Universal stress protein family protein
MT2702	67.1373	59.1426	949.834	1161.75	51.525	48.6982	2501.03	2271.7	-16.7201	9.38793	1.93697e-35	1.34653e-33	Rv2627c	Rv2627c	conserved protein
MT0356	40.3591	37.2026	803.698	513.722	227.957	289.37	615.275	565.56	-16.9828	8.67453	1.86554e-80	9.40232e-78	Rv0341	iniB	Isoniazid inductible gene protein Inib
MT2090	709.776	519.997	9305.9	12478.4	272.52	284.141	27673.7	26888.7	-17.714	13.2945	8.42187e-23	3.234e-21	Rv2031c	hspX	heat shock protein
MT2089	529.848	388.433	7923.61	9499.53	225.959	235.494	18883.7	18195.6	-18.9734	12.7584	2.45608e-25	1.11269e-23	Rv2030c	Rv2030c	Conserved protein
MT1780	68.7103	56.1664	941.174	1449	41.0505	38.7023	2550.29	2388.77	-19.1387	9.65158	1.72007e-31	1.0508e-29	Rv1738	Rv1738	possibly interact with ribosome structo=ural prection
MT3217	142.945	135.418	3074.12	2493.31	137.743	148.453	4104.11	3993.42	-19.9998	10.3002	4.13991e-60	1.11281e-57	Rv3131	Rv3131	conserved hypothetical protein
MT2088	96.601	75.7025	1569.51	2038.02	44.8649	45.4175	3503.86	3488.34	-20.9358	10.4416	4.79475e-32	2.97422e-30	Rv2029c	pfkB	phosphofructokinase
MT2701	259.726	227.833	5006.55	5306.94	175.343	165.266	12649.8	10267.7	-21.1529	11.841	1.4175e-29	8.0498e-28	Rv2626c	hrp1	Hypoxic response protein 1 Hrp1
MT1774	43.9654	30.6397	687.921	905.448	18.0428	18.3003	1629.88	1416.28	-21.3546	8.99948	3.74926e-40	3.51559e-38	Rv1733c	Rv1733c	Probable conserved transmembrane protein
MT2700	127.484	111.188	3349.66	2655.09	88.64	88.3745	5335.36	4722.11	-25.1578	10.7568	6.09871e-38	4.918e-36	Rv2625c	Rv2625c	Probable conserved transmembrane alanine and leucine rich protein
MT2698	320.494	261.754	7907.18	6780.32	210.702	214.734	11472.2	9982.42	-25.225	11.8998	6.23023e-42	6.61061e-40	Rv2623	TB31.7	Universal stress protein family protein TB31.7
MT2063	143.252	118.629	3224.68	4889	65.814	60.027	8055.85	7217.24	-30.9811	11.3531	1.56383e-36	1.16766e-34	Rv2007c	fdxA	ferredoxin
MT2052	168.534	176.245	7442.94	4218.8	251.631	261.535	6197.35	6199.38	-33.8226	11.0333	5.2803e-67	1.63771e-64	Rv1996	Rv1996	Universal stress protein family protein

## Sheet: S2B 5% pH 5.7 vs 5% pH 7.0
Table S2B: All Genes induced/repressed (>1.5-fold, p<0.05) by 5% CO2 pH 5.7 vs. 5 % CO2 at pH 7.0
	0.5% CO2, pH 5.7		0.5% CO2, pH 7.0		5% CO2, pH 5.7		5% CO2, pH 7.0
MT Number	rep 1	rep2	rep 1	rep2	rep 1	rep2	rep 1	rep2	Fold-change (pH5.7/pH7.0, 5% CO2)	Log2 CPM	p-value	FDR	Rv Number	Gene Name	Gene Function
MT0873	107.496	110.959	10.7265	9.44203	157.542	142.404	6.66381	5.65004	24.3959	6.1574	3.82943e-127	1.54403e-123	Rv0850	Rv0850	transposase fragment
MT1856	350.303	219.095	50.0897	47.9148	1999.3	2429.89	95.5481	215.344	14.244	9.18577	1.27111e-23	3.68668e-22	Rv1807	PPE31	PPE-family protein
MT1855	94.2224	60.0965	23.5687	20.5282	425.823	648.148	25.102	50.8932	14.1211	7.17718	2.26579e-27	7.61306e-26	Rv1806	PE20	PE-family protein
MT1221	841.135	927.28	177.233	156.287	1104.37	1094.74	87.1306	79.443	13.2032	9.06837	1.19325e-95	1.60373e-92	Rv1184c	Rv1184c	Acyltransferase chp2 homologue
MT0124	155.989	149.764	67.6555	47.8678	444.593	511.69	45.0434	39.5931	11.3003	7.42057	3.2819e-47	2.24282e-45
MT3140	135.157	124.276	21.5021	15.22	169.651	181.619	18.0374	14.4675	10.8154	6.08431	8.07281e-51	5.91811e-49	Rv3054c	Rv3054c	conserved hypothetical protein
MT0870	515.653	472.721	124.24	80.1868	559.873	538.654	73.7529	52.7765	8.68464	8.19336	4.6459e-38	2.23003e-36	Rv0847	lpqS	lipoprotein
MT1218	3450.51	3571.49	906.977	722.339	4338.7	4260.58	559.259	573.95	7.58832	11.0787	3.59806e-51	2.73724e-49	Rv1180/Rv1181	pks3/pks4	polyketide synthase
MT3932	1080.64	1204.83	230.717	251.834	1750.52	1758.26	223.664	245.948	7.47092	9.62402	3.19996e-85	3.22556e-82	Rv3824c	papA1	PKS-associated protein, unknown function
MT3933	5867.57	7029.84	2121.43	1739.07	9113.69	8681.21	1230.2	1273.19	7.10829	12.0968	1.82618e-33	7.51343e-32	Rv3825c	pks2	polyketide synthase
MT1856.1	109.184	87.9508	24.4052	31.8023	374.298	473.911	39.081	80.7271	7.07512	7.07133	7.23871e-23	1.95882e-21	Rv1808	PPE32	PPE-family protein
MT1219	1658.25	1727.8	278.544	311.493	1876.46	1803.78	253.025	279.891	6.90527	9.95359	7.8477e-67	1.50676e-64	Rv1182	papA3	PKS-associated protein, unknown function
MT1586	3117.28	2445.76	678.375	642.246	6643.16	7464.47	901.519	1195.24	6.72815	11.3543	9.92532e-28	3.39143e-26	Rv1535	Rv1535	predicted to have nucleoid associated protein homology
MT1447	104.734	81.2352	11.2677	10.1936	77.3784	89.7586	13.9289	11.0433	6.7091	5.46328	4.98992e-61	7.18548e-59	Rv1403c	Rv1403c	putative SAM-dependent methyltransferase
MT3989	25209.2	26912.3	9844.14	10240.6	61966.6	67934.4	9624.3	10166	6.56385	14.5517	5.41919e-19	1.3006e-17	Rv3875	esxA/esat6	early secretory antigen target
MT2634	409.001	350.62	327.206	331.27	3566.25	3922.05	554.149	612.216	6.4201	9.94187	2.86557e-22	7.55163e-21	Rv2557	Rv2557	conserved hypothetical protein
MT3413	248.101	281.557	110.561	90.8032	296.859	336.684	52.2583	48.1538	6.31027	7.30464	3.44322e-41	1.82672e-39	Rv3312A	Rv3312A	secreted protein antigen
MT1850	84.2478	77.4196	20.2228	19.5887	110.739	117.337	19.4403	16.9073	6.28321	5.57545	5.29225e-81	3.55639e-78	Rv1801	PPE29	PPE-family protein
MT0265	272.616	253.092	106.969	84.6964	520.821	532.144	84.6254	84.3226	6.23225	7.52405	3.27986e-80	1.65305e-77	Rv0251c	hsp	Heat shock protein Hsp (heat-stress-induced ribosome-binding protein A)
MT3969	1641.72	2065.26	330.946	304.588	3359.48	3206.34	449.181	641.964	6.01707	10.362	5.30191e-23	1.4642e-21	Rv3854c	ethA	Monooxegenase/ activates prodrug ethionamide
MT1220	1097.1	1440.37	230.176	230.132	1081.66	950.436	165.543	173.268	5.99712	9.28643	8.197e-61	1.10168e-58	Rv1183	mmpL10	conserved large membrane protein
MT3988	18634.3	21000.2	8492.02	10878.7	48551.7	54002.3	7945.77	9464.46	5.89043	14.2891	8.16663e-16	1.70611e-14	Rv3874	EsxB/CFP-10	conserved hypothetical protein
MT3591	1716.22	2281.68	750.066	596.915	1616.35	1496.37	283.838	254.38	5.78344	9.97278	6.80965e-30	2.45148e-28	Rv3487c	lipF	probable esterase
MT3970	197.384	219.896	50.2865	49.5119	363.521	367.492	58.371	72.3376	5.58946	7.27575	2.94304e-53	2.47216e-51	Rv3855	ethR	Transcriptional regulator repressor, regulated ethinamide resistance via ethA
MT0869	298.282	272.743	109.676	82.7235	315.386	343.963	65.4357	58.5978	5.31644	7.5785	3.2121e-27	1.07035e-25	Rv0846c	Rv0846c	Multicopper oxidase/ copper resistance
MT2459	258.651	242.828	22.5354	21.2328	129.448	132.254	24.3505	26.7521	5.1162	6.57382	8.07031e-77	3.6155e-74	Rv2390c	Rv2390c	probable Cl- and pH sensitive gene
MT3931	1191.48	1527.37	311.412	362.696	1475.52	1349.56	268.457	286.354	5.09161	9.63173	6.93375e-49	4.90472e-47	Rv3823c	mmpL8	conserved large membrane protein
MT1676	277.411	307.885	113.464	108.842	484.432	515.381	92.8926	104.483	5.06393	7.84945	2.99115e-80	1.65305e-77	Rv1638A	Rv1638A	conserved hypothetical protein
MT0196	1553.48	1518.82	630.401	413.241	1886.39	1691.62	417.065	304.845	4.95663	9.87811	1.56848e-29	5.59655e-28	Rv0186A	mymT	copper-binding Metallothionein
MT1857	789.995	737.566	159.618	191.894	1410.19	1472.17	231.48	359.163	4.87918	9.33338	7.82584e-33	3.15538e-31	Rv1809	PPE33	PPE-family protein
MT2391	699.264	740.771	244.249	196.357	456.823	462.531	104.567	87.9609	4.77605	8.37473	4.89715e-36	2.12315e-34	Rv2329c	narK1	probable nitrite extrusion protein
MT3874	403.246	475.812	134.721	116.593	370.242	387.484	84.8258	77.474	4.6692	7.92908	1.47057e-36	6.66219e-35	Rv3767c	Rv3767c	putative S-adenosyl-L-methionine-dependent methyltransferase
MT3039	324.369	303.65	124.634	79.1064	384.046	373.439	89.9364	79.4002	4.47387	7.68654	6.69592e-37	3.06795e-35	Rv2963	Rv2963	integral membrane protein
MT1419	938.657	759.048	195.881	187.713	775.539	835.918	192.85	188.677	4.22384	8.94231	1.04998e-55	1.03257e-53	Rv1375	Rv1375	conserved hypothetical protein
MT2943	192.627	180.938	85.5165	81.8779	119.398	140.097	29.0101	32.4877	4.2173	6.38806	3.92257e-54	3.5945e-52	Rv2875	mpt70	major secreted immunogenic protein Mpt70 precursor
MT2466	2173.02	2210.25	1329.25	1158.32	4510.65	4386.07	1087.25	1048.51	4.16558	10.9223	5.32051e-18	1.23289e-16	Rv2395A	aprA	acid and phagosome regulated protein A
MT1745	94.3375	92.4151	18.4515	18.2264	59.3961	59.4119	14.7305	15.7088	3.89962	5.39806	1.56296e-35	6.49675e-34	Rv1705c	PPE22	PPE-family protein
MT1587	1755.62	1795.46	767.631	731.123	3115.36	3279.6	787.382	905.847	3.77668	10.6395	2.94157e-30	1.0685e-28	Rv1536	ileS	isoleucyl-tRNA synthase
MT2467	873.092	889.543	645.212	500.428	1203.18	1420.91	354.785	340.115	3.77632	9.44855	1.77607e-30	6.56982e-29	Rv2395B	aprB	acid and phagosome regulated protein B
MT2460	168.496	217.454	56.9782	76.9925	290.381	246.977	66.2874	76.7464	3.75522	7.02875	2.31269e-28	8.03859e-27
MT2394	167.076	143.965	66.9666	56.0885	174.374	184.592	51.5068	44.7723	3.73029	6.69511	4.80179e-38	2.27774e-36	Rv2332	mez	probable malate oxidoreductase
MT1222	1211.5	1302.43	455.432	455.942	1209.54	1111.24	317.659	306.6	3.71762	9.63177	1.63188e-39	8.22467e-38	Rv1185c	fadD21	acyl-CoA synthase
MT3987	2052.64	2083.19	1122.79	1145.96	3272.9	3642.94	865.845	1005.28	3.69602	10.721	7.51976e-24	2.19708e-22	Rv3873	PPE68	PPE-family protein
MT1677	1124.49	1269.09	515.166	490.328	1726	1589.31	474.534	432.228	3.65627	9.80131	1.01608e-38	4.99612e-37	Rv1639c	Rv1639c	conserved hypothetical protein
MT2719	346.927	314.257	142.79	122.418	429.94	449.869	127.965	127.212	3.44787	7.84949	4.71075e-41	2.46672e-39	Rv2641	cadI	Cadmium inducible protein CadI
MT0200	596.371	637.214	254.237	247.043	847.771	729.243	239.647	219.067	3.43796	8.90192	5.09989e-45	3.11557e-43	Rv0190	RicR	copper metalloregulatory repressor
MT1603	38.6711	34.2646	13.1375	21.0919	144.464	158.295	34.4715	53.7182	3.43192	5.41411	6.63122e-06	4.71554e-05	Rv1552	frdA	fumarate reductase flavoprotein subunit
MT2458	224.737	214.707	36.8538	41.5261	130.114	126.974	36.3253	40.6204	3.33817	6.60572	6.39215e-46	4.02705e-44	Rv2389c	rpfD	probable resuscitation-promoting factor
MT2635	458.414	457.191	478.214	451.808	2232.04	2448.45	670.991	732.75	3.33425	9.68735	5.65609e-23	1.55139e-21	Rv2558	Rv2558	conserved hypothetical protein
MT1585.1	4775.04	4201.07	1917.18	1605.94	5720.97	7154.49	1754.64	2119.62	3.32332	11.7383	1.35932e-11	2.05273e-10
MT3995	608.187	591.426	379.953	424.938	1515.17	1478.79	429.691	475.973	3.30566	9.39025	3.44615e-27	1.13892e-25	Rv3880c	espL	ESX-1 secretion associated protein
MT0123	175.516	195.209	94.9145	75.5362	147.37	146.3	41.0351	48.0253	3.29501	6.84587	9.05253e-32	3.54367e-30	Rv0115	hddA	possible D-alpha-D-heptose-7-phosphate kinase
MT2345.1	110.566	102.641	44.9232	39.7881	159.54	145.685	46.8972	45.928	3.28759	6.41413	5.24042e-42	2.89444e-40	Rv2288	Rv2288	hypothetical protein
MT2461	1705.94	2293.44	887.443	856.03	2270.55	2224.54	699.65	689.819	3.2351	10.3739	3.45349e-20	8.59535e-19	Rv2391	sirA	ferredoxin dependent sulfite reductase SirA
MT3002	880.381	808.766	271.262	255.358	683.025	676.137	215.046	206.954	3.22077	8.92315	3.65439e-23	1.02323e-21	Rv2932	ppsB	Phenolpthiocerol synthesis (PpsB
MT3986	825.943	855.736	495.287	524.714	1321.67	1495.96	371.27	518.434	3.16667	9.51745	2.02607e-19	4.95097e-18	Rv3872	PE35	PE-family protein
MT2462	365.457	461.16	197.456	188.371	497.268	478.473	149.51	159.014	3.16217	8.12697	1.17686e-35	4.94283e-34	Rv2392	cysH	3'-phosphoadenylylsulfate (PAPS) reductase
MT3930	1270.62	1551.33	653.675	626.838	1308.47	1251.95	445.624	407.745	3.0004	9.75992	5.96071e-16	1.2583e-14	Rv3822	Chp1	sl-1 biosyntheis
MT1217	239.776	247.636	135.163	117.579	247.03	219.245	83.8238	77.26	2.89469	7.36444	1.31215e-31	5.08712e-30	Rv1179c	Rv1179c	hypothetical protein
MT3514	62.8022	53.9915	83.6468	62.4771	76.5307	84.3761	30.0623	26.5809	2.84095	5.73262	3.71604e-06	2.80582e-05	Rv3406	Rv3406	probable diooxygenase
MT2346	464.053	412.777	215.464	204.718	610.127	638.818	229.175	211.919	2.83171	8.53575	1.54163e-30	5.80922e-29	Rv2289	cdh	CDP-diacylglycerol phosphatidylhydrolase
MT3996	1023.79	1015.57	816.491	865.332	2122.64	2365.4	734.422	854.526	2.82447	10.1531	2.00298e-17	4.48667e-16	Rv3881c	espB	secreted esx-1 protein
MT0148	101.09	104.587	61.8986	54.4443	148.823	142.763	51.3064	52.0917	2.8194	6.32825	2.46377e-30	9.03082e-29	Rv0140	Rv0140	conserved protein
MT3224	230.53	225.162	115.383	64.591	90.7591	92.6804	35.4234	30.69	2.7753	6.51319	4.54239e-11	6.42629e-10	Rv3137	Rv3137	probable monophosphatase
MT3000	2227.42	2320.95	2136.54	1412.26	1422.72	1421.68	558.307	486.717	2.72187	10.5359	4.9183e-07	4.32039e-06	Rv2931	ppsA	phenolpthiocerol synthesis (pksB)
MT3776	128.75	123.436	108.298	103.862	298.736	315.821	109.126	117.11	2.71617	7.09049	1.37061e-21	3.56536e-20	Rv3675	Rv3675	possible membrane protein
MT0128	348.999	312.082	201.786	200.021	613.941	673.01	231.881	253.567	2.65093	8.38687	9.3578e-23	2.51538e-21	Rv0120c	fusA2	elongation factor G
MT0397	780.212	694.029	454.153	392.572	988.905	1174.45	392.714	426.321	2.64132	9.18447	1.12626e-24	3.41433e-23	Rv0384c	clpB	heat shock protein
MT3462	125.182	97.7189	113.071	110.58	366.488	425.725	141.293	160.384	2.62587	7.41192	1.46233e-12	2.3968e-11	Rv3354	Rv3354	conserved hypothetical protein
MT1729	156.104	157.167	124.683	150.697	401.907	366.723	144.099	148.913	2.62305	7.3651	5.20926e-09	5.86696e-08	Rv1690	lprJ	lipoprotein
MT2463	244.073	306.13	127.537	126.41	306.668	269.481	102.062	118.137	2.61539	7.49844	7.51799e-24	2.19708e-22	Rv2393	che1	ferrochelatase
MT3717	2284.78	2111.24	1169.19	1264.9	4880.89	4770.89	1965.27	1816.27	2.55234	11.2569	6.65819e-12	1.03652e-10	Rv3615c	espC	ESX-1 secretion associated
MT1517	182.345	178.191	134.573	116.64	224.748	261.689	100.408	90.2294	2.55192	7.24457	1.70428e-09	2.02107e-08	Rv1471	trxB1	thioredoxin reductase
MT1858	1240.85	1696.63	451.742	568.542	1557.68	1332.28	524.237	611.403	2.54464	9.92777	4.12544e-14	7.7728e-13	Rv1810	Rv1810	conserved protein
MT3206	109.568	84.0207	24.602	22.0784	75.6831	70.0229	25.3526	32.1025	2.53241	5.64694	1.15459e-15	2.37515e-14	Rv3123	Rv3123	hypothetical protein
MT2661	299.624	299.452	173.542	169.158	375.085	391.893	153.819	155.847	2.47678	7.92539	2.69289e-29	9.52434e-28	Rv2584c	apt	adenine phosphoribosyltransferases
MT2505	614.594	664.916	423.056	382.755	615.334	573.204	263.647	217.698	2.4694	8.86495	3.12764e-15	6.18169e-14	Rv2430c	PPE41	PPE-family protein
MT2940	181.232	154.076	91.3718	96.863	153.183	164.754	65.1851	64.419	2.45342	6.70286	1.95667e-22	5.22468e-21	Rv2873	mpt83	surface lipoprotein Mpt83
MT3976	648.508	649.157	768.419	618.993	927.148	910.606	397.524	351.587	2.45334	9.27687	8.31843e-17	1.81297e-15	Rv3862c	WhiB6	Transcriptional regulator
MT0113	61.728	60.7833	29.2764	31.3795	103.413	109.699	37.3274	49.7375	2.44703	5.5514	7.35418e-05	0.000407869	Rv0104	Rv0104	conserved hypothetical protein
MT3872	133.776	124.581	52.353	48.5255	119.882	125.436	54.4629	47.4261	2.40954	6.41951	7.2756e-26	2.29181e-24	Rv3765c	tcrX	two-component response regulator
MT0814	51.5231	53.0376	24.848	28.2321	68.9019	69.6641	29.1103	28.5926	2.40153	5.3488	2.08213e-22	5.52312e-21	Rv0789c	Rv0789c	hypothetical protein
MT0715	105.962	97.3755	47.285	51.1091	120.669	132.818	48.4003	57.1425	2.40069	6.18601	7.26642e-18	1.67418e-16	Rv0687	Rv0687	probable short chain type oxidoreductase
MT2506	142.485	145.262	104.46	85.5889	134.05	142.917	57.4691	57.9557	2.39955	6.73027	2.98538e-14	5.70476e-13	Rv2431c	PE25	PE-family protein
MT3003	1342.71	1280.38	521.316	494.978	1055.69	1077	464.613	433.726	2.37407	9.66481	1.64323e-13	2.94467e-12	Rv2933	ppsC	phenolpthiocerol synthesis (pksD)
MT3718	4080.99	3812.41	2505.66	2746.83	7991.47	9516.41	3609.13	3799.91	2.36304	12.1621	5.26115e-08	5.29001e-07	Rv3616c	espA	ESX-1 secretion associated
MT0996	139.722	143.125	168.917	102.124	204.768	224.576	96.7506	85.4783	2.35651	6.9254	1.31083e-11	1.98694e-10	Rv0968	Rv0968	conserved hypothetical protein
MT2942	67.521	62.0044	40.3965	36.077	55.0973	57.4127	26.9559	21.1448	2.34202	5.30166	8.82194e-13	1.47594e-11	Rv2874	dipZ	Possible integral membrane C-type cytochrome biogenesis protein
MT3569	116.665	107.067	58.1591	53.5988	109.226	123.437	50.4045	49.0954	2.33864	6.20659	1.43134e-10	1.89841e-09	Rv3463	Rv3463	conserved protein
MT3320	431.559	416.288	253.45	238.728	537.774	553.212	228.975	238.415	2.3341	8.36975	5.84595e-28	2.0146e-26	Rv3223c	sigH	ECF subfamily sigma subunit
MT0198	268.933	242.904	260.633	230.555	865.996	962.021	399.428	385.786	2.32814	8.57554	1.64184e-18	3.84878e-17	Rv0188	Rv0188	Early hypoxia induced antigen/ probable conserved transmembrane protein
MT1924	110.45	113.21	71.4934	71.6843	169.591	182.695	73.4523	78.9722	2.31088	6.67595	5.25731e-24	1.55864e-22	Rv1875	Rv1875	hypothetical protein
MT1746	90.3477	77.4196	22.5846	21.9844	57.4586	56.695	25.4528	24.0127	2.3081	5.46357	1.51969e-13	2.73544e-12	Rv1706c	PPE23	PPE-family protein
MT0407.1	100.514	79.9379	47.8755	49.465	155.241	166.292	70.3458	69.641	2.29688	6.4165	4.79566e-07	4.22186e-06
MT3624	607.765	517.059	298.078	265.786	578.037	576.638	258.035	247.532	2.28394	8.84432	1.28281e-10	1.71268e-09	Rv3524	Rv3524	probable conserved membrane protein
MT1449	678.01	478.254	65.8841	39.0834	194.354	197.92	88.4333	83.8089	2.27752	7.52861	1.98863e-08	2.099e-07	Rv1405c	Rv1405c	similar to phosphatidylethanolamine N-methyltransferase
MT0201	382.299	418.501	191.305	193.115	385.863	315.001	164.942	144.675	2.26365	8.11653	2.56435e-18	5.97657e-17	Rv0191	Rv0191	probable efflux protein
MT0997	488.261	508.665	618.888	361.944	838.447	814.798	386.852	343.968	2.26223	8.8193	8.04093e-10	9.88446e-09	Rv0969	ctpV	cation transport ATPase
MT3042	41.6251	37.7368	18.9927	20.2463	55.8844	51.5176	23.0478	24.3979	2.26123	5.10045	5.03214e-19	1.21495e-17
MT2094	62.8405	58.6847	51.3198	29.2656	45.652	51.3638	24.5008	18.8335	2.24104	5.19785	2.11221e-07	1.96998e-06	Rv2034	Rv2034	ArsR repressor protein
MT1160	121.768	124.314	52.0086	46.1767	69.9312	59.8732	30.2126	27.7794	2.23802	6.00122	1.06697e-07	1.03914e-06	Rv1128c	Rv1128c	hypothetical protein
MT3021.1	90.1558	90.3928	37.7887	37.2044	70.8393	81.1467	29.3609	38.523	2.23666	5.79586	1.41824e-14	2.77589e-13	Rv2947c	pks15	polyketide synthase
MT2445	477.174	429.871	213.644	193.303	434.663	464.889	205.777	196.81	2.23463	8.35128	1.16232e-20	2.92904e-19	Rv2376c	cfp2	low MW antigen
MT3716	3685.26	3652.15	2253.99	2497.91	7002.2	7598.41	3239.52	3320.08	2.22584	12.0037	1.27519e-07	1.22711e-06	Rv3614c	espD	ESX-1 secretion associated
MT3873	174.787	121.948	69.0824	67.5035	166.866	203.661	81.8697	85.093	2.21935	6.96799	2.5181e-09	2.92593e-08	Rv3766	Rv3766	hypothetical protein
MT3978	1040.97	1101.04	958.149	1055.02	1728.42	1975.92	749.504	928.576	2.20745	10.166	3.84265e-08	3.94238e-07	Rv3864	espE	ESX1 associated
MT3993	1231.49	1287.55	905.796	935.513	1719.64	1749.39	737.128	845.28	2.19218	10.0801	3.16341e-14	6.01645e-13	Rv3879c	espK	ESX-1 secreted protein
MT1683	158.214	131.449	125.027	120.351	232.014	278.4	105.419	127.982	2.18658	7.25017	2.13796e-11	3.13464e-10	Rv1645c	Rv1645c	conserved hypothetical protein
MT2735	83.4037	72.3066	89.2068	78.4957	145.251	158.756	69.9951	69.5126	2.17935	6.49386	3.16809e-13	5.5538e-12	Rv2659c	Rv2659c	Probable PhiRv2 prophage integrase
MT1394	71.4341	57.8453	34.0492	37.4863	95.3001	90.3737	43.2396	42.8889	2.15535	5.91407	8.25324e-17	1.80854e-15	Rv1351	Rv1351	hypothetical protein
MT0469	42.6993	34.8751	23.9623	21.8435	39.779	45.6738	18.2378	21.4017	2.15445	5.03283	1.68716e-10	2.23038e-09	Rv0453
MT2195	564.107	646.791	442.836	406.853	1052.72	973.452	449.231	492.024	2.15251	9.26704	5.38502e-13	9.16135e-12	Rv2137c	Rv2137c	conserved hypothetical protein
MT0995	96.0639	111.341	104.903	74.2679	153.727	141.635	74.1036	63.6058	2.14524	6.40397	1.15502e-12	1.90083e-11	Rv0967	csoR	copper sensitive operon repressor
MT2112	182.805	211.692	182.596	164.648	249.572	248.156	117.794	115.526	2.13325	7.34081	8.45881e-17	1.83365e-15	Rv2052c	Rv2052c	conserved protein
MT0916	163.662	149.803	100.77	89.7228	171.891	166.753	79.5649	80.1706	2.11978	6.91832	1.03308e-17	2.35333e-16	Rv0892	Rv0892	putative monooxygenase
MT2985	151.117	115.08	70.2633	64.2622	119.943	129.435	66.3375	51.5352	2.11727	6.45279	2.04612e-12	3.3266e-11	Rv2917	Rv2917	Conserved hypothetical alanine and arginine rich protein
MT2734.1	42.4308	39.4538	36.7554	33.8222	77.9233	79.1475	37.4777	37.0677	2.10708	5.58033	2.71855e-13	4.78654e-12	Rv2658c	Rv2658c	Possible prophage protein
MT0122	267.667	302.848	160.257	141.818	181.579	172.751	84.6254	83.6377	2.10561	7.44688	1.15871e-17	2.62467e-16	Rv0113 / Rv0114	gmhA/ gmhB	phosphoheptose isomerase
MT3979	454.232	468.028	380.002	394.123	708.757	815.414	328.08	398.413	2.09784	8.86872	7.83268e-15	1.54055e-13	Rv3865	espF	ESX1 associated
MT1944	96.179	89.8205	63.0303	61.4437	151.003	169.521	71.1475	81.7544	2.09576	6.56141	5.30695e-17	1.16927e-15	Rv1894c	Rv1894c	Hypoxia-Induced Nitronate Monooxygenase
MT3018	801.812	816.779	315.939	306.561	542.678	543.524	252.724	267.307	2.08859	8.80286	1.61113e-17	3.6291e-16	Rv2946c	pks1	polyketide synthase
MT3021	526.817	585.741	375.377	302.568	320.23	348.372	150.312	171.342	2.07842	8.37118	8.87037e-13	1.47791e-11	Rv2948c	fadD22	P-hydroxybenzoyl-AMP ligase
MT3265	62.1883	68.2239	49.4992	47.2101	86.9447	90.6813	40.534	45.2431	2.06978	5.74331	1.59481e-15	3.2313e-14	Rv3176c	mesT	Probable epoxide hydrolase
MT2783	1699.73	1634.55	1767.75	1391.45	2548.95	2846.03	1315.98	1304.6	2.0587	10.6795	7.38736e-09	8.18292e-08	Rv2710	sigB	RNA polymerase sigma factor (aka MysB)
MT3639	49.298	43.0024	55.2069	45.519	86.8236	95.5511	43.6906	45.2431	2.05079	5.65239	6.95932e-14	1.28715e-12	Rv3535c	hsaG	Probable acetaldehyde dehydrogenase
MT0465	114.786	114.355	78.628	69.5704	87.7318	86.8367	42.3378	42.8461	2.049	6.12057	3.62226e-13	6.26821e-12	Rv0449c	Rv0449c	conserved hypothetical protein
MT2720	106.461	99.9701	104.509	61.7725	122.788	123.54	65.0849	55.2591	2.04724	6.41636	1.3261e-06	1.06723e-05	Rv2643	arsC	Probable arsenic-transport integral membrane protein ArsC
MT3205	73.0454	73.2605	39.6092	41.4792	65.2085	70.1767	31.5153	34.6279	2.04601	5.65978	1.54104e-16	3.30505e-15	Rv3122	Rv3122	hypothetical protein
MT3994	136.692	159.151	131.325	145.999	225.778	218.732	102.813	114.756	2.04262	7.14715	1.59216e-11	2.37763e-10
MT3762	73.6209	95.1624	92.3067	95.2659	459.245	470.015	141.594	319.227	2.01636	7.79843	0.0148387	0.0408115
MT0365	2662.9	2456.71	2040.05	1764.49	3076.61	3641.96	1738.2	1623.02	1.99886	11.0776	3.36206e-06	2.55289e-05	Rv0350	dnaK	70 kD heat shock protein, chromosome replication
MT3017	200.108	171.971	77.9883	78.7306	139.983	145.275	73.1516	70.3259	1.98855	6.85545	3.05505e-16	6.48314e-15	Rv2945c	lppX	lipoprotein
MT1224	69.7845	66.3542	70.9521	69.2416	134.655	146.197	69.1934	72.8941	1.97656	6.20997	8.59691e-16	1.78674e-14	Rv1187	rocA	pyrroline-5-carboxylate dehydrogenase
MT1001	154.761	195.781	215.464	143.885	135.624	128.666	74.8051	59.1114	1.97389	6.89462	1.97532e-05	0.000126823	Rv0973c	accA2	probable acetyl-/propionyl coA carboxylase alpha chain
MT3041	113.059	106.953	71.7886	66.3291	132.415	125.488	68.7425	62.4073	1.96685	6.49076	1.92766e-15	3.86682e-14	Rv2964	purU	formyltetrahydrofolate deformylase
MT1431	939.347	949.869	987.721	1134.78	1286.73	1279.12	700.652	606.994	1.96225	9.96574	9.48316e-10	1.16219e-08	Rv1387	PPE20	PPE-family protein
MT0188	438.963	478.674	333.997	355.979	597.593	585.199	312.097	291.876	1.95842	8.70505	3.30761e-14	6.26117e-13	Rv0179c	lprO	lipoprotein
MT2667	966.547	1476.12	709.62	611.007	927.329	825.051	449.432	447.98	1.95267	9.61751	0.000158033	0.000805548	Rv2590	fadD9	acyl-CoA synthase
MT2385	42.9679	37.9276	32.1794	30.44	51.2223	59.053	30.6636	26.0244	1.9482	5.15137	6.61463e-11	9.16502e-10	Rv2323c	Rv2323c	Possible required for growth on Arginine/ conserved protein
MT3581	1272.35	1450.83	934.187	988.689	1730.6	1703.26	892.25	878.838	1.93884	10.1754	7.09724e-10	8.75109e-09	Rv3477	PE31	PE-family protein
MT0152	534.873	653.545	426.549	440.628	736.124	726.116	379.286	375.257	1.9379	8.98177	1.73328e-12	2.82939e-11	Rv0144	Rv0144	putative transcriptional regulator
MT1162	2174.37	1847.46	756.462	668.787	1229.27	1218.74	620.536	643.548	1.93657	10.0651	2.36093e-07	2.1684e-06	Rv1130	prpD	methyl citrate dehydratase
MT0131	59.2727	47.3141	39.56	37.909	77.0756	84.2736	45.0434	38.951	1.92261	5.72864	2.61332e-11	3.81772e-10	Rv0123	Rv0123	hypothetical protein
MT3262	86.7798	86.0811	54.518	54.6792	98.1458	102.113	49.202	54.9167	1.9224	6.10395	1.76353e-16	3.7622e-15	Rv3173c	Rv3173c	transcriptional regulator (TetR/AcrR family)
MT1003.1	160.324	145.453	164.391	120.116	153.425	146.454	83.2726	72.9369	1.92007	6.90881	3.52732e-10	4.52935e-09	Rv0976c	Rv0976c	conserved hypothetical protein
MT1002	102.317	120.575	126.011	88.4544	82.2221	83.3509	47.8492	38.4802	1.91869	6.31731	6.0273e-06	4.33192e-05	Rv0974c	accD2	acetyl/propionyl-CoA carboxylase, [beta] subunit
MT1817	53.5564	55.4033	65.0477	48.4785	68.6597	71.202	39.9328	33.1726	1.9141	5.81424	1.63073e-06	1.30459e-05	Rv1767	Rv1767	conserved protein
MT0388	47.0729	43.6892	33.3603	34.9966	72.6557	83.9148	41.7365	40.2779	1.91038	5.56703	3.33775e-13	5.80077e-12	Rv0373c	Rv0373c	putative CO dehydrogenase gene cluster
MT3296	109.952	106.762	151.499	118.425	114.857	123.847	60.776	64.5902	1.90391	6.43723	1.2015e-11	1.82809e-10	Rv3202c	Rv3202c	Possible ATP-dependent DNA helicase
MT0233	75.846	66.7358	62.7843	69.7113	112.677	136.406	63.7321	68.6137	1.88228	6.29888	4.99763e-10	6.29701e-09	Rv0223c	Rv0223c	aldehyde dehydrogenase (possible betB)
MT2467.1	682.422	773.166	591.826	526.64	724.196	720.837	371.821	397.301	1.87874	9.12126	3.13056e-09	3.6064e-08	Rv2396	PE_PGRS41/ aprC	PE_PGRS-family protein
MT1420	177.051	186.891	67.6555	64.1682	102.868	92.8855	54.7635	49.9943	1.86868	6.56335	1.03284e-11	1.58947e-10	Rv1376	Rv1376	conserved hypothetical protein
MT1703	47.2647	55.2507	42.6106	48.1497	71.6265	75.8667	37.0769	42.2041	1.85942	5.63289	4.38078e-11	6.21947e-10	Rv1663	pks17	polyketide synthase
MT3638	70.5901	63.4925	68.6396	57.3568	113.464	129.589	60.9263	70.2403	1.85264	6.16141	2.05597e-11	3.02543e-10	Rv3534c	hsaF	4-hydroxy-2 oxovalerate aldolase
MT1018	103.468	101.458	71.7394	73.0465	110.316	110.161	59.4232	59.625	1.85188	6.35021	3.16615e-11	4.54304e-10	Rv0989c	grcC2	possible exported protein
MT0367	637.536	630.537	482.494	451.197	786.983	871.75	449.482	446.396	1.85157	9.07679	6.42063e-11	8.96099e-10	Rv0352	dnaJ1	acts with GrpE to stimulate DnaK ATPase
MT0998	81.1019	91.8046	64.4572	55.9945	107.167	92.4241	53.7615	54.5743	1.84141	6.14054	9.24198e-11	1.25467e-09	Rv0970	Rv0970	possible conserved integral membrane protein
MT2773	224.277	180.442	136.787	125.001	261.803	269.993	153.568	135.301	1.84127	7.50588	1.08068e-09	1.31199e-08	Rv2699c	Rv2699c	conserved hypothetical protein
MT3627	93.1482	93.7124	59.1432	66.1882	154.636	159.73	77.3103	93.4825	1.8399	6.62907	6.89393e-10	8.52647e-09	Rv3527	Rv3527	hypothetical protein
MT0153	1420.24	1555.76	967.4	877.404	1491.08	1442.85	800.159	796.698	1.8373	10.1224	1.03711e-08	1.1394e-07	Rv0145	Rv0145	putative S-adenosylmethionine dependent methyltarnsferase
MT3290	558.429	609.016	424.434	414.933	694.165	697.666	389.107	369.521	1.8347	9.00115	9.65567e-09	1.06371e-07	Rv3197	Rv3197	ATP-binding protein ABC transporter
MT1087	201.872	184.792	119.123	91.179	106.743	103.599	65.6862	49.2666	1.83	7.03874	0.011514	0.0331839	Rv1057	Rv1057	B-propeller gene
MT3641	55.0142	47.3904	38.6743	38.4727	76.2885	83.6585	41.6864	45.714	1.82975	5.56825	3.28803e-09	3.77702e-08	Rv3537	kstD	Probable dehydrogenase
MT1259	1058.66	986.041	1056.31	868.385	1470.92	1536.1	894.304	750	1.82877	10.0921	0.000314371	0.00147905	Rv1221	sigE	ECF subfamily sigma subunit
MT3678	39.0164	35.1422	24.3068	23.5816	51.8883	59.3606	27.8578	32.9586	1.82832	5.10037	4.84151e-10	6.13867e-09	Rv3573c	fadE34	acyl-CoA dehydrogenase
MT3301	538.288	533.924	383.102	365.139	650.511	670.447	357.792	365.669	1.82587	8.78596	2.5822e-13	4.57918e-12	Rv3206c	moeB1	Probable molybdenum cofactor biosynthesis protein
MT0911	361.045	387.632	336.211	412.537	833.18	739.803	442.367	423.924	1.81573	8.71568	2.23499e-07	2.06686e-06	Rv0888	Rv0888	probable extracellular nuclease
MT3992	719.559	759.735	764.039	776.172	1135.55	1182.8	613.722	665.463	1.81234	9.57986	3.32416e-07	2.99175e-06	Rv3878	espJ	ESX-1 secretion associated protein
MT3010	4471.27	4601.64	3812.28	3014.45	3257.22	3167.18	1883.4	1663.55	1.81125	11.6405	0.000529215	0.00233457	Rv2940c	mas	mycocerosic acid synthase
MT2393	124.76	164.951	94.3732	91.6018	116.915	92.9368	54.5631	62.3645	1.79321	6.6259	6.78813e-08	6.77469e-07	Rv2331	Rv2331	hypothetical protein
MT1809	111.179	103.175	120.255	111.942	196.292	219.142	112.032	119.807	1.79191	7.04588	1.11414e-10	1.4974e-09	Rv1760	Rv1760	Possible triacylglycerol synthase (diacylglycerol acyltransferase)
MT1513	65.4493	68.7962	60.4717	51.5319	92.1517	94.6796	52.6592	52.0917	1.78374	6.03878	3.05261e-11	4.44337e-10	Rv1466	Rv1466	associated with Fe-S complex assebly and repair
MT0910	31.1901	29.2279	24.0115	27.4336	52.3121	48.9545	30.2627	26.5809	1.78217	5.03086	2.61836e-08	2.74928e-07	Rv0887c	Rv0887c	hypothetical protein
MT1009	165.388	171.285	117.253	121.055	207.311	214.99	120.249	117.666	1.77517	7.27336	7.28856e-13	1.2296e-11	Rv0981	mprA	two-component response regulator
MT2336	135.234	133.09	90.2401	84.7904	131.749	137.432	79.114	72.7657	1.77274	6.90697	1.91929e-08	2.04184e-07	Rv2276	cyp121	Probable cytochrome P-450
MT1058	93.4168	97.6044	51.5658	54.3974	90.9408	88.4258	51.9076	49.5663	1.76776	6.26412	2.31065e-12	3.71177e-11	Rv1029	kdpA	potassium-transporting ATPase A chain
MT1277	178.854	142.324	114.104	107.902	243.578	269.019	146.404	143.776	1.76668	7.5079	1.53388e-09	1.8352e-08	Rv1239c	corA	possible magnesium and cobalt tarnsort transmembrane protein
MT3295	89.7722	92.4533	112.53	87.7028	92.6361	96.2175	52.7594	54.2318	1.76505	6.11784	1.57597e-09	1.87997e-08	Rv3201c	Rv3201c	probable ATP-dependent DNA helicase
MT3507	48.9911	43.7274	37.5918	41.1503	58.7301	68.2801	35.2731	36.8537	1.76131	5.44554	2.39592e-07	2.19554e-06	Rv3399	Rv3399	S-adenosylmethionine-dependent methyltransferase
MT3679	90.0791	77.6485	54.9116	52.3305	132.718	130.05	73.0013	76.3183	1.75937	6.44492	9.14116e-11	1.24517e-09	Rv3574	kstR	transcriptional regulator (TetR/AcrR family)
MT1943	107.151	98.9399	81.8262	94.4203	203.254	219.296	117.343	123.958	1.75109	7.01169	2.42831e-05	0.000152715	Rv1893	Rv1893	conserved hypothetical protein
MT1730	83.5956	86.8824	67.4095	66.1412	99.2962	104.624	54.8637	61.8508	1.7465	6.12472	6.86957e-11	9.48565e-10	Rv1691	Rv1691	conserved hypothetical protein
MT3221	2608.19	2611.59	1906.9	1356.97	1047.64	1055.32	698.197	505.978	1.74641	10.4244	0.0178858	0.0474443	Rv3136	PPE51	PPE-family protein
MT2668.1	83.0968	91.8809	57.5687	48.1027	79.6186	82.6845	43.1394	49.9943	1.74166	5.93023	2.0241e-09	2.37935e-08	Rv2591	PE_PGRS44	PE_PGRS-family protein
MT2464	447.979	537.129	280.66	260.619	404.329	384.204	228.323	224.418	1.74163	8.34795	1.58399e-09	1.88396e-08	Rv2394	ggtB	[gamma] -glutamyltranspeptidase precursor
MT2816	105.77	106.342	123.01	119.646	157.602	175.673	92.7423	98.9185	1.73887	6.86353	9.38837e-06	6.47076e-05	Rv2745c	Rv2745c	putative transcriptional regulator
MT3038	277.22	242.408	136.885	125.189	232.438	245.029	134.529	140.78	1.73424	7.52395	3.82621e-11	5.45133e-10	Rv2962c	Rv2962c	possible glcosyltransferase
MT0126	87.0483	93.4453	43.8407	45.8009	97.7825	94.3721	57.7698	53.1617	1.73255	6.25369	1.28941e-10	1.71581e-09	Rv0118c	oxcA	oxalyl-CoA decarboxylase
MT1003	49.9885	58.7992	70.8537	49.6059	49.3454	50.4924	31.5153	26.3241	1.72704	5.4786	0.000117463	0.000615077	Rv0975c	fadE13	acyl-CoA dehydrogenase
MT3643	43.505	34.4553	20.4197	24.8969	52.0699	51.3126	28.0081	32.0169	1.72115	5.04827	6.49572e-06	4.62734e-05	Rv3539	PPE63	PPE-family protein
MT0366	504.949	531.978	481.756	518.748	735.034	749.645	445.524	417.932	1.71948	9.02785	0.000461704	0.00206614	Rv0351	grpE	stimulates DnaK ATPase activity
MT3319	147.357	148.696	115.236	111.19	186.241	215.503	107.773	126.355	1.71569	7.07507	2.11337e-10	2.78468e-09	Rv3222c	Rv3222c	conserved hypothetical protein
MT2540	130.975	117.408	86.107	90.3334	151.729	150.76	92.0408	84.3226	1.71544	6.7527	4.78469e-09	5.40389e-08	Rv2465c	rpiB	phosphopentose isomerase
MT1303	220.939	254.962	193.175	221.113	365.337	386.767	215.647	223.134	1.71407	7.94206	8.38195e-09	9.25918e-08	Rv1265	Rv1265	cAMP regulated protein
MT3582	1063.92	1227.08	857.183	836.113	1245.32	1311.42	764.234	727.956	1.71344	9.86099	4.03016e-08	4.10343e-07	Rv3478	PPE60	PPE-family protein
MT0218	226.31	242.256	236.524	244.694	445.804	442.949	249.066	270.089	1.71176	8.12297	2.50333e-10	3.27709e-09	Rv0208c	Rv0208c	hypothetical methytransferase
MT3515	38.3258	37.3552	48.7611	44.5326	51.6461	53.5168	31.0143	30.4332	1.71163	5.41516	5.14493e-06	3.76486e-05	Rv3407	vapB47	possible anti toxin
MT3583	1111.18	1372.57	849.261	855.373	1258.09	1260.46	726.556	750.342	1.70528	9.91086	2.05821e-07	1.92545e-06	Rv3479	Rv3479	hypothetical protein
MT1977	190.823	142.209	183.777	202.792	466.692	582.226	288.398	326.803	1.70501	8.0375	0.000130435	0.000679476	Rv1926c	mpt63	immunogenic protein
MT0810	47.8401	43.9945	34.246	33.8692	59.0328	71.5095	37.4777	39.2935	1.70112	5.46623	9.539e-08	9.36325e-07	Rv0786c	Rv0786c	conserved hypothetical protein
MT2183	1111.87	1309.84	821.608	775.233	1070.58	1020.25	621.288	610.889	1.69685	9.8539	2.16352e-07	2.00536e-06	Rv2124c	metH	5-methyltetrahydrofolate-homocystein methtransferase
MT1684	310.712	266.294	187.32	208.382	633.316	762.717	368.865	454.486	1.69551	8.48294	6.68421e-05	0.000373797	Rv1646	PE17	PE-family protein
MT1059	99.5934	112.371	56.4862	59.9874	95.2396	86.119	53.06	54.0606	1.69212	6.30037	9.94638e-11	1.34577e-09	Rv1030	kdpB	potassium-transporting ATPase B chain
MT3809	103.315	114.431	55.6989	70.7917	104.079	115.646	57.9201	72.2948	1.6869	6.35993	2.18339e-05	0.000138419	Rv3706c	Rv3706c	conserved hypothetical protein proline rich
MT0826	162.204	142.705	122.075	116.64	212.821	258.306	136.333	143.99	1.68083	7.36311	2.54432e-07	2.31573e-06	Rv0806c	cpsY	probable UDP-glucose-4-epimerase
MT0316	71.5492	82.3799	68.2951	63.5106	64.7242	66.9985	40.6342	37.881	1.67834	5.9657	1.77361e-07	1.66307e-06	Rv0303	Rv0303	probable dehydrogenase
MT1182	147.971	144.651	79.7105	83.9918	203.073	191.615	120.299	115.055	1.67696	7.13378	2.00817e-09	2.36753e-08
MT1828	106.921	95.2768	98.7524	86.1996	117.036	123.437	74.6047	69.0846	1.67375	6.70241	0.000426954	0.00192344	Rv1778c	Rv1778c	hypothetical protein
MT1936	98.5576	91.2704	88.6164	76.8985	168.137	185.412	107.974	103.541	1.67184	6.85179	9.33927e-08	9.20683e-07	Rv1888c	Rv1888c	hypothetical protein
MT0696	4036.53	4188.4	4583.5	3457.19	3425.23	3401.03	2009.17	2076.86	1.67063	11.6817	0.000369578	0.00170888	Rv0668	rpoC	[beta]' subunit of RNA polymerase
MT1801	31.9957	30.6778	20.9609	23.3467	51.1618	52.9529	31.365	31.118	1.6665	5.15744	2.9672e-07	2.67646e-06
MT3945	150.157	147.093	145.791	139	207.795	212.068	127.464	124.729	1.66497	7.19139	3.28805e-11	4.70122e-10	Rv3837c	fbp	iron dependent/ putative phosphoglycerate mutase
MT1704	66.5235	77.5341	67.2126	72.6238	92.2122	87.9644	54.513	53.8894	1.66185	6.04742	3.99543e-09	4.55073e-08	Rv1664	pks9	polyketide synthase
MT3650	75.8076	65.2477	55.9941	46.6934	90.3353	88.5795	53.2103	54.6171	1.65891	5.92625	1.35276e-08	1.46229e-07	Rv3546	fadA5	acetyl-CoA C-acetyltransferase
MT2504	203.292	139.081	250.202	205.094	229.471	269.173	164.591	136.457	1.65647	7.95463	0.020279	0.0525819	Rv2429	ahpD	member of AhpC/TSA family
MT1514.1	83.5188	70.208	70.1157	69.2416	100.568	123.694	63.5317	71.8668	1.65642	6.35102	4.58555e-07	4.04572e-06	Rv1468c	PE_PGRS29	PE_PGRS-family protein
MT1816	79.2988	82.876	88.9608	80.9854	97.9036	105.137	63.7822	59.0258	1.65388	6.36088	8.31145e-07	7.05511e-06	Rv1766	Rv1766	conserved hypothetical protein
MT1161	182.767	176.283	57.2242	46.8343	53.1598	51.8764	35.0727	28.6782	1.64804	6.36219	0.00443358	0.0148473	Rv1129c	PrpR	probable PrpCD transcriptional regulator (PbsX/Xre family)
MT2218	856.826	877.104	1484.73	1466.29	3123.35	3317.48	1892.07	2019.63	1.64655	10.7661	0.000162264	0.000819859	Rv2159c	Rv2159c	possible carboxymuconolactone decarboxylase family with peroxidase activity
MT0125	165.695	148.2	151.45	134.819	247.877	259.587	162.036	146.687	1.64408	7.3999	1.04011e-08	1.1396e-07	Rv0116c	idtA	probable L,D-transpeptidase
MT2660	913.605	911.025	838.682	722.292	1206.09	1196.49	745.245	726.116	1.6329	9.80739	2.95327e-07	2.66986e-06	Rv2583c	relA	(p)ppGpp synthase I
MT1523	171.872	148.963	94.9637	113.163	211.247	209.659	126.713	131.62	1.62919	7.30695	2.20841e-06	1.729e-05	Rv1476	Rv1476	possible membrane protein
MT1260	323.026	329.634	383.299	362.32	518.217	551.674	332.89	324.449	1.62766	8.54914	1.83378e-06	1.44976e-05	Rv1222	rseA	Anti sigma factor RseA
MT3022	298.051	357.45	287.499	237.084	181.518	189.769	117.544	111.075	1.62421	7.82659	1.27982e-05	8.62917e-05	Rv2949c	Rv2949c	chorismate pyruvate lyase
MT1971	84.2861	72.7263	60.4717	60.1283	121.88	136.765	75.757	83.6805	1.62216	6.48035	6.92309e-08	6.89232e-07	Rv1920	Rv1920	probable membrane protein
MT3870	870.944	648.661	539.374	626.697	1493.68	1639.39	918.855	1018.8	1.61693	9.79443	0.00290714	0.0103548	Rv3763	lpqH	19 kDa lipoprotein antigen precursor LpqH
MT2222	545.615	527.132	491.695	433.817	420.677	481.6	267.955	291.79	1.61196	8.70265	4.30788e-08	4.36416e-07	Rv2164c	Rv2164c	Probable conserved proline rich membrane protein
MT0197	71.0121	65.2477	54.8624	50.6863	69.7495	70.3305	45.4943	42.2041	1.59797	5.81122	2.74743e-08	2.86985e-07	Rv0187	Rv0187	probable o-methyltransferase
MT3964	418.937	471.805	325.14	326.29	420.192	455.969	261.743	286.868	1.597	8.46841	1.06133e-08	1.1597e-07	Rv3849	espR	transcription factorESX-1 pathway
MT0217	291.645	328.604	243.855	263.86	494.604	465.812	283.187	318.671	1.59559	8.35105	9.12144e-06	6.31918e-05	Rv0207c	Rv0207c	conserved hypothetical protein
MT2335	175.439	173.803	132.113	121.478	180.731	172.853	113.435	108.292	1.59467	7.31316	4.42002e-05	0.000261696	Rv2275	Rv2275	Conserved hypothetical protein
MT1341	182.805	214.173	141.806	134.772	191.569	177.364	118.997	112.744	1.59195	7.21674	2.11558e-07	1.96998e-06	Rv1302	rfe	Probable undecaprenyl phosphate GlcNAc-1-phosphate transferase (WecA),
MT0368	105.885	110.997	79.2184	82.2067	129.69	141.02	77.3103	92.7976	1.59085	6.57861	1.06146e-07	1.03627e-06	Rv0353	hspR	heat shock regulator
MT2974	95.6419	87.3021	57.6179	58.907	94.6341	96.7301	62.8303	57.5705	1.58999	6.246	1.41617e-07	1.34988e-06	Rv2906c	trmD	tRNA (guanine-N1)-methyltransferase
MT1510	178.087	189.485	327.846	229.239	247.514	272.915	165.794	162.481	1.58544	7.71394	0.000158864	0.000808763	Rv1463	Rv1463	ABC- transporter ATP-binding protein
MT3640	76.0378	75.7407	92.9463	76.0999	100.991	105.701	61.3772	69.0846	1.58381	6.21335	2.24944e-07	2.07545e-06	Rv3536c	hsaE	Probable hydratase
MT0589	240.62	226.841	225.354	190.532	298.252	308.439	201.167	182	1.5836	7.77561	8.24031e-08	8.16337e-07	Rv0563	htpX	probable (transmembrane) heat shock protein
MT1522	744.687	686.665	440.917	489.294	823.795	882.925	534.157	544.972	1.58158	9.53625	2.57291e-05	0.000159846	Rv1475c	acn	Probable iron-regulated aconitate hydratase Acn
MT0276	205.901	190.935	205.328	229.38	342.935	357.138	206.378	237.344	1.57756	7.74577	1.49886e-06	1.20386e-05	Rv0263c	Rv0263c	conserved hypothetical protein
MT3634	36.6762	36.1724	39.2156	34.7617	48.2555	49.3646	29.8619	32.0169	1.57701	5.05201	3.25099e-06	2.4732e-05	Rv3531c	Rv3531c	hypothetical protein
MT0326	553.173	578.377	369.965	438.937	659.956	630.104	407.344	410.698	1.57697	8.94651	3.78578e-06	2.84911e-05	Rv0312	Rv0312	conserved hypothetical protein
MT3180	447.365	493.326	279.233	288.898	404.148	413.064	256.432	263.711	1.5711	8.44459	6.75076e-09	7.51908e-08	Rv3096	Rv3096	conserved hypothetical protein
MT3953	68.2499	68.2239	60.6685	64.685	121.275	126.974	80.567	77.6024	1.56961	6.27899	0.00114717	0.00458867
MT0748	868.719	868.328	692.546	545.195	763.249	710.482	476.788	464.93	1.56491	9.42694	1.48344e-05	9.87004e-05	Rv0723	rplO	50S ribosomal protein L15
MT1301	44.1572	34.8369	27.8003	24.8969	43.7145	46.1864	28.7596	28.721	1.56439	5.04083	5.27123e-06	3.84333e-05	Rv1263	amiB2	putative amidase AMI2_MYCTU Q11056
MT1923	33.8756	29.6858	22.6338	25.6485	45.1677	49.5184	28.8097	31.7173	1.56409	5.00682	2.1275e-05	0.000135088	Rv1874	Rv1874	unknown protein
MT0474	169.685	155.373	130.292	162.206	327.738	387.125	203.722	253.738	1.56261	7.69814	0.000954701	0.00391593	Rv0458	Rv0458	probable aldehyde dehydrogenase
MT1158	63.1475	55.6704	39.068	34.3859	62.1812	53.5681	38.4798	35.9548	1.55448	5.52944	3.80382e-06	2.85605e-05	Rv1126c	Rv1126c	conserved protein
MT0778	38.4409	33.5396	42.8075	39.976	49.5875	54.4395	32.7679	34.1999	1.55361	5.16325	6.32237e-06	4.51982e-05	Rv0754	PE_PGRS11	PE_PGRS-family protein
MT2819	1123.38	1091.7	818.557	754.235	1068.83	1061.26	691.233	680.445	1.55291	9.84144	2.27582e-06	1.77832e-05	Rv2748c	ftsK	chromosome partitioning
MT1521	100.476	95.9255	58.5527	57.3098	119.943	114.62	76.0577	75.077	1.55183	6.60828	5.9444e-08	5.94735e-07	Rv1474c	Rv1474c	transcriptional regulator (TetR/AcrR family)
MT3753	361.122	319.942	246.512	239.151	331.795	352.883	221.008	220.266	1.55164	8.23438	3.64258e-05	0.000219863	Rv3651	Rv3651	conserved hypothetical protein
MT1986	46.4974	43.7274	110.414	61.3967	65.148	64.6918	43.9912	39.8927	1.54811	5.59783	0.00120718	0.00480488	Rv1936	Rv1936	Possible monooxygenase
MT2224	574.465	640.648	396.436	444.057	540.922	504.411	336.898	338.318	1.54808	8.84662	4.60629e-06	3.39535e-05	Rv2166c	Rv2166c	conserved protein
MT0420	167.651	154.954	120.993	118.566	207.069	218.629	135.581	139.496	1.54759	7.37388	3.74604e-08	3.85307e-07	Rv0407	fgd1	probable coenzyme F420-dependent enzyme
MT1448	307.029	276.062	197.898	222.146	364.429	385.229	227.371	257.162	1.54704	8.05438	7.52491e-07	6.42806e-06	Rv1404	Rv1404	transcriptional regulator (MarR family)
MT0843	262.258	274.04	217.629	220.549	326.769	321.511	208.282	210.892	1.54649	8.00264	6.51368e-09	7.27512e-08	Rv0821c	phoY2	phosphate transport system regulator
MT3078	56.9325	52.8086	37.4442	37.7211	59.0328	67.0498	40.3837	41.1768	1.54645	5.52722	6.26818e-06	4.48904e-05	Rv2999	lppY	lipoproteinhighly similar to MTCY19H5.18c
MT0577	65.5644	52.6178	34.5904	36.8286	66.2984	70.1255	43.1895	45.0719	1.54563	5.67586	4.26468e-05	0.000253617	Rv0551c	fadD8	acyl-CoA synthase
MT2223	372.248	400.72	348.856	305.574	343.298	341.964	226.119	217.612	1.54437	8.27501	1.43932e-07	1.3655e-06	Rv2165c	Rv2165c	conserved protein
MT2221	878.156	955.897	596.352	601.518	791.16	767.228	515.469	494.122	1.54359	9.48182	7.71519e-07	6.56279e-06	Rv2163c	pbpB	penicillin-binding protein 2
MT1163	1286.97	1116.23	395.305	358.233	662.56	629.54	414.76	422.298	1.54358	9.32436	0.000153321	0.000785502	Rv1131	prpC	methylcitrate synthase
MT1829	283.626	230.008	316.529	268.886	370.06	372.26	255.079	226.002	1.54309	8.35165	0.00221647	0.00826718	Rv1779c	Rv1779c	possible integral membrane protein
MT2768	171.258	178.382	202.819	181.653	264.285	278.093	173.911	177.762	1.54231	7.62889	3.36256e-07	3.01957e-06	Rv2694c	Rv2694c	conserved protein
MT0848	963.9	821.014	720.002	613.732	926.663	956.382	631.96	590.344	1.5406	9.71941	0.000161308	0.000816053	Rv0826	Rv0826	conserved hypothetical protein
MT0775	85.322	77.3433	55.1577	50.3575	101.476	99.4469	62.3292	68.3141	1.5372	6.26181	1.25963e-07	1.21503e-06	Rv0751c	mmsB	methylmalmonate semialdehyde oxidoreductase
MT0792	72.585	67.8041	51.615	49.418	76.2885	82.3769	52.1581	51.15	1.53643	5.94101	3.62573e-07	3.24145e-06	Rv0768	aldA	aldehyde dehydrogenases
MT1583	33.3001	32.4712	37.149	30.7218	41.4138	36.293	25.3526	25.2968	1.53277	5.03192	8.81274e-06	6.13696e-05	Rv1532c	Rv1532c	conserved hypothetical protein
MT3800	38.0956	34.608	25.1432	28.2791	52.9176	49.3134	35.5737	31.1608	1.5322	5.26275	0.000666093	0.00284802
MT0739	92.6495	97.0702	75.7741	65.0608	87.1263	80.9416	56.3669	53.333	1.53198	6.1841	1.50053e-05	9.91826e-05	Rv0712	Rv0712	probable formylglycine-generating enzyme
MT1512	44.9628	54.1823	54.7148	41.9019	62.9683	59.9757	40.534	39.7643	1.53086	5.52878	1.64167e-05	0.000107107	Rv1465	Rv1465	Nitrogen fixation related protein
MT1019	93.6853	78.8314	66.9174	48.9013	99.2962	124.36	76.709	69.641	1.52905	6.32067	0.000154197	0.000788985	Rv0990c	Rv0990c	probable heat shock protein
MT0805	379.268	357.183	238.639	244.365	411.776	404.708	265.049	269.661	1.5269	8.31195	2.83711e-08	2.95587e-07	Rv0781/Rv0782	ptrBa/ptrBb	protease II, [beta] subunit
MT2575	312.515	343.218	486.972	366.454	353.591	355.907	236.44	228.869	1.52483	8.22084	8.88138e-06	6.17409e-05	Rv2500c	fadE19	acyl-CoA dehydrogenase (aka mmgC)
MT3649	89.5804	83.4483	66.5238	68.7718	120.609	134.048	75.7069	91.8132	1.51977	6.39314	2.40197e-05	0.000151324	Rv3545c	cyp125	cytochrome p450
MT3616	114.287	96.4979	93.9304	83.569	155.604	162.601	101.611	107.993	1.51803	6.7541	6.22154e-06	4.46357e-05	Rv3515c	fadD19	acyl-CoA synthase
MT4033	212.461	201.581	178.118	174.607	275.305	307.465	197.259	186.965	1.51698	7.78599	5.68875e-06	4.11058e-05	Rv3914	trxC	thioredoxin
MT0777	103.43	92.9875	72.3299	66.423	109.407	117.132	74.9053	74.5634	1.51584	6.40658	1.49666e-05	9.90889e-05	Rv0753c	mmsA	methylmalmonate semialdehyde dehydrogenase
MT3260	510.129	467.303	347.528	323.331	563.324	549.265	351.479	382.747	1.51524	8.72399	8.3437e-05	0.000455831	Rv3171c	hpx	Possible non-heme haloperoxidase
MT1477	168.304	151.596	99.392	109.64	189.329	221.244	126.763	144.204	1.51519	7.25632	5.82116e-05	0.00033151	Rv1433	Rv1433	possible membrane protein
MT0154	377.197	375.613	368.931	311.587	366.003	369.03	246.511	238.671	1.51498	8.44574	0.00140143	0.00549132	Rv0146	Rv0146	putative S-adenosylmethionine dependent methyltarnsferase
MT1910	37.3667	35.1422	31.9826	39.6471	63.5738	61.1547	39.8827	42.4609	1.51405	5.43484	5.24232e-05	0.000303678	Rv1861	Rv1861	Probable conserved transmembrane protein
MT1335	141.641	145.338	93.4876	96.816	139.862	139.687	95.5982	89.245	1.51261	6.91642	9.35616e-07	7.89206e-06	Rv1296	thrB	homoserine kinase
MT0395	148.354	166.362	141.658	132.282	207.735	190.026	133.677	129.394	1.51186	7.25299	1.4899e-05	9.89226e-05	Rv0382c	pyrE	Probable orotate phosphoribosyltransferase
MT0140	35.9089	33.6922	29.178	31.5674	46.1969	54.2345	29.2607	37.1533	1.51132	5.1279	4.72313e-05	0.000277604	Rv0132c	fgd2	putative F420-dependent glucose-6 -phosphate dehydrogenase
MT3949	301.504	429.948	596.205	780.165	1337.17	1179.37	928.375	736.945	1.51116	9.44344	0.0114318	0.0329944	Rv3841	bfrB	bacterioferritin
MT3148	133.2	125.688	89.7481	88.7363	118.126	110.468	79.615	72.038	1.50755	6.59949	2.50249e-07	2.28282e-06	Rv3062	ligB	DNA ligase
MT2601	340.597	341.921	219.893	234.735	320.049	341.605	213.843	226.344	1.5031	8.03824	1.54487e-06	1.23836e-05	Rv2525c	Rv2525c	Tat exproted protein
MT0849	30.4228	21.8255	28.0955	31.1916	63.7554	67.7674	41.486	46.0136	1.50288	5.25301	0.0020754	0.00780929	Rv0827c	kmtR	metal sensor transcriptional regulator (ArsR family)
MT2767	69.2857	67.6515	61.259	58.7661	96.1478	100.165	60.8261	69.7694	1.50271	6.08262	2.47238e-05	0.000154553	Rv2693c	Rv2693c	Probable conserved integral membrane alanine and leucine rich protein
MT2309	47.1112	46.2457	42.3154	35.6073	51.1618	54.6446	40.0831	30.5616	1.50011	5.36532	5.89296e-05	0.000334654	Rv2249c	glpD1	glycerol-3-phosphate dehydrogenase
MT0538	117.932	114.241	113.268	120.069	83.433	74.5339	119.848	117.11	-1.5005	6.72286	1.82357e-05	0.00011802	Rv0517	Rv0517	possible membrane acyltransferase
MT0108	67.3291	64.1411	101.901	97.0979	53.4625	52.7991	81.4188	78.0733	-1.50078	6.30188	1.311e-06	1.05719e-05	Rv0099	fadD10	acyl-CoA synthase
MT0937	25.6656	27.9306	36.903	42.6066	33.3005	29.8341	46.7469	47.9825	-1.50194	5.18716	7.55097e-06	5.32264e-05
MT0852	422.006	429.871	607.571	668.458	388.829	424.905	601.347	621.248	-1.50239	9.10723	0.000189255	0.00094207	Rv0831c	CFP-31	immunoantigen
MT1694	65.6795	65.3621	118.139	121.243	81.5561	75.3541	123.256	112.53	-1.50281	6.68986	2.34337e-06	1.82756e-05	Rv1656	argF	ornithine carbamoyltransferase
MT1042	67.0222	60.7833	92.7495	75.2074	41.9587	52.5941	75.4063	66.9444	-1.50449	6.09021	0.00591412	0.0189252	Rv1014c	pth	peptidyl-tRNA hydrolase
MT0175	546.958	702.92	711.047	889.336	650.753	655.273	908.133	1057.76	-1.50525	9.47407	0.0175276	0.0467093	Rv0166	fadD5	acyl-CoA synthase
MT0117	387.248	419.493	694.219	813.283	491.94	473.091	753.963	698.679	-1.50527	9.19208	0.00024426	0.00118801	Rv0108c	Rv0108c	hypothetical protein
MT3708	188.79	186.624	239.427	226.703	163.778	151.323	231.129	243.594	-1.5069	7.62941	5.75258e-07	4.98804e-06	Rv3603c	Rv3603c	Conserved hypothetical alanine and leucine rich protein
MT0270	60.3469	58.3795	64.5064	60.9739	45.0466	41.9317	69.1934	61.8936	-1.50715	5.87385	1.01876e-06	8.46932e-06
MT0544	84.7849	88.7902	98.2111	90.7562	68.4175	61.1547	100.659	94.6382	-1.50764	6.41634	2.53053e-05	0.000157698	Rv0522	gabP	probable 4-amino butyrate transporter
MT2054	75.0787	60.6307	112.136	114.902	67.812	76.0205	114.838	102.172	-1.50791	6.58853	5.88068e-05	0.000334427	Rv1998c	Rv1998c	conserved protein
MT2207	83.9792	86.6153	92.8479	100.292	62.0601	58.1303	88.734	92.4552	-1.50829	6.33361	1.25001e-07	1.20864e-06	Rv2148c	Rv2148c	conserved hypothetical protein
MT0706	115.821	116.988	138.165	127.632	119.761	119.183	181.426	179.346	-1.50983	6.84252	1.37465e-07	1.31653e-06	Rv0677c	mmpS5	conserved small membrane protein
MT0877	59.6179	46.2076	67.1634	69.5704	51.2223	57.4127	79.114	85.0074	-1.51028	6.01576	0.000100527	0.00053262	Rv0854	Rv0854	conserved hypothetical protein
MT2412	1214.15	1313.65	5015.51	4690.53	1382.09	1456.08	2232.33	2056.1	-1.51097	11.1105	0.00585096	0.0187977	Rv2347c	esxP	ESAT-6 like protein
MT2556	242.577	249.62	291.484	305.715	244.668	259.844	364.606	398.456	-1.51244	8.24439	2.66198e-07	2.41736e-06	Rv2483c	plsC	involved in phospholipid biosyntheiss
MT3792	83.6723	86.7679	82.2199	92.7292	62.3023	64.8968	90.9385	101.444	-1.51255	6.3966	6.72365e-07	5.7735e-06	Rv3690	Rv3690	conserved membrane protein
MT1599	59.0041	60.707	74.9377	84.8843	44.8649	50.031	69.4941	74.1782	-1.51322	5.97641	1.23372e-06	1.00088e-05	Rv1548c	PPE21	PPE-family protein
MT3687	110.028	127.061	189.878	171.883	100.931	83.2484	149.76	128.924	-1.5135	7.17007	3.73349e-05	0.000224678	Rv3581c	ispF	involvd in isoprenoid synthesis
MT3962	35.9856	46.0168	56.5354	61.7725	32.574	35.8829	47.7991	56.0724	-1.51716	5.6019	5.0987e-05	0.000296652
MT2778	49.1445	46.1694	74.6424	75.3014	48.7399	48.647	75.3562	72.4232	-1.51725	6.03145	3.56097e-05	0.000215907	Rv2705c	Rv2705c	conserved hypothetical protein
MT1414.1	53.825	63.0727	60.8161	92.7292	82.9486	68.1263	103.915	125.243	-1.51741	6.26709	0.00568453	0.0183743
MT2548	63.1091	62.7675	77.3487	79.764	48.4977	57.8228	77.7111	83.7661	-1.51779	6.1328	1.65368e-05	0.000107717	Rv2473	Rv2473	Possible alanine and proline rich membrane protein
MT1672	246.874	219.209	371.244	373.923	267.131	267.943	414.86	398.242	-1.51956	8.29019	5.47779e-06	3.97372e-05	Rv1636	TB15.3	iron regulated universal stress protein family protein
MT3707	119.313	122.482	144.118	143.087	106.804	88.8358	153.719	143.819	-1.52147	7.05082	3.17145e-06	2.43104e-05	Rv3602c	panC	pantoate-[beta]-alanine ligase
MT0029	78.4931	83.372	90.2893	102.077	71.6265	60.3346	101.961	98.7473	-1.52205	6.37555	6.75885e-07	5.78592e-06	Rv0026	Rv0026	conserved hypothetical protein
MT1138	85.437	118.133	144.168	148.959	78.6498	69.4078	115.59	109.705	-1.52206	6.81987	4.61581e-05	0.00027209	Rv1107c	xseB	exonuclease VII small subunit
MT2033	689.596	682.353	1041.75	1127.59	715.054	713.66	1110.5	1065.25	-1.52286	9.77953	8.00929e-06	5.61625e-05	Rv1981c	nrdF1	ribonucleotide reductase small subunit
MT3689	1246.87	1423.16	2021.3	2192.38	1443.43	1394.21	2183.48	2138.5	-1.52309	11.0091	0.000622635	0.00269074	Rv3583c	Rv3583c	putative transcriptional regulator
MT1207	106.537	111.112	156.124	152.153	79.8608	79.25	124.107	118.351	-1.52372	6.88432	3.42085e-05	0.000208667	Rv1170	mshB	mycothiol biosynthesis
MT1538	378.271	400.415	456.17	563.985	350.443	303.826	521.381	475.631	-1.52395	8.75533	3.26571e-05	0.000199808	Rv1491c	Rv1491c	TVP38/TMEM64 family membrane protein
MT1679	1141.56	1488.41	2116.95	2650.53	1272.38	1396.92	1891.62	2178.69	-1.52485	11.0005	0.0123437	0.0350493	Rv1641	infC	initiation factor IF-3
MT1681	672.332	860.468	1166.09	1331.33	597.17	523.634	889.945	819.427	-1.52515	9.92859	0.00673884	0.0210791	Rv1643	rplT	50S ribosomal protein L20
MT1415	165.848	178.496	213.299	246.667	183.698	198.791	268.958	314.69	-1.52591	7.75878	9.15313e-06	6.33026e-05	Rv1368	lprF	lipoprotein
MT1796	38.134	43.155	55.8957	60.6451	39.8396	43.7259	61.0766	66.5164	-1.52639	5.59439	1.27862e-05	8.62917e-05	Rv1753c	PPE24	PPE-family protein
MT0303	630.861	629.964	629.171	636.656	451.313	436.593	686.473	669.059	-1.52667	9.27158	3.78751e-06	2.84911e-05	Rv0290	eccD3	ESX3
MT1422	168.802	178.84	423.597	317.13	125.876	129.025	190.094	200.576	-1.53262	7.53145	2.94623e-05	0.000181917	Rv1378c	Rv1378c	conserved hypothetical protein
MT3971	190.9	211.921	294.338	296.837	176.372	170.29	266.102	266.964	-1.53777	7.94078	1.98535e-05	0.000127264	Rv3856c	Rv3856c	conserved hypothetical protein
MT3655	25.0134	29.1516	90.929	55.9945	21.9784	22.5037	33.3191	35.1415	-1.53895	5.30112	0.00988879	0.0292314	Rv3551	Rv3551	Possible CoA-transferase (alpha subunit)
MT1231	496.087	451.163	909.634	788.104	451.677	431.005	732.068	626.598	-1.53922	9.29183	0.000819232	0.00341234	Rv1194c	Rv1194c	conserved hypothetical protein
MT3587	92.381	91.0796	121.435	121.196	79.558	88.0669	131.723	126.698	-1.5408	6.77957	3.86987e-08	3.96024e-07	Rv3483c	Rv3483c	possible exported protein
MT3231	207.013	207.152	238.443	297.447	225.414	244.568	319.112	406.589	-1.54415	8.12297	3.69041e-05	0.000222417	Rv3144c	PPE52	PPE-family protein
MT2400	42.8912	47.6957	52.7959	58.7661	43.7751	54.2345	70.1955	81.4119	-1.5462	5.74019	0.000667934	0.00285287	Rv2337c	Rv2337c	hypothetical protein
MT2042	160.324	159.036	251.236	268.886	180.428	191.205	263.296	311.309	-1.54623	7.78539	7.76848e-08	7.7149e-07	Rv1988	erm 37	Probable 23S rRNA methyltransferase Erm(37)
MT2415	257.692	248.857	207.69	247.748	161.841	158.192	239.446	257.12	-1.55177	7.77312	4.47727e-07	3.96755e-06	Rv2350c	plcB	phospholipase C precursor
MT3907	3291.92	3587.86	8117.08	6531.68	3855.23	3797.08	5766.75	6120.19	-1.55338	12.2152	0.00230138	0.00854434	Rv3800c	pks13	polyketide synthase
MT2050	57.5463	60.2492	194.848	146.046	82.3432	83.8635	137.335	121.219	-1.5554	6.67695	0.00207628	0.00780929	Rv1994c	cmtR	metal sensor transcriptional regulator (MerR family)
MT0295	1234.06	1240.13	1988.28	1824.33	893.06	857.602	1450.16	1279.52	-1.55922	10.5727	0.00252884	0.00927449	Rv0282	eccA3	ESX3
MT0092	8.67031	8.08918	78.3819	59.4707	28.0936	25.7844	48.1999	35.912	-1.56049	6.20017	0.000659793	0.00282408	Rv0085	hycP	putative formate hydrogen lyase hycP
MT3656	20.333	22.5887	76.5614	51.1561	19.496	18.7104	30.3629	29.2775	-1.56096	5.03356	0.0146302	0.0403482	Rv3552	Rv3552	Possible CoA-transferase (beta subunit)
MT0060	297.936	265.798	439.096	427.052	224.748	259.28	394.718	361.175	-1.56147	8.42441	0.000259934	0.00125515	Rv0054	ssb	single strand binding protein
MT1442	1072.32	1381.91	1639.67	1701.73	1516.63	1130.16	2091.34	2053.88	-1.56616	10.7715	0.00270609	0.00973323	Rv1398c	vapB10	possible antitoxin
MT1955	410.267	468.066	595.959	685.134	524.453	464.94	774.405	779.235	-1.57037	9.18047	1.72088e-05	0.000111913	Rv1904	Rv1904	conserved hypothetical protein
MT2435	106.883	136.867	195.389	190.954	93.9681	82.0694	144.049	132.605	-1.57192	7.16076	3.96361e-06	2.9705e-05	Rv2366c	Rv2366c	Probable conserved transmembrane protein
MT1043	286.504	267.477	373.606	355.039	209.43	222.167	358.092	320.469	-1.57194	8.23018	2.8792e-07	2.60875e-06	Rv1015c	rplY	50S ribosomal protein L25
MT0915	87.3936	89.1336	127.143	140.174	77.8022	71.2532	115.439	118.865	-1.57246	6.74102	1.03638e-06	8.59808e-06	Rv0891c	Rv0891c	putative transcriptional regulator
MT2209	757.232	738.062	867.171	958.812	538.076	552.033	813.336	903.964	-1.57536	9.54341	1.16773e-06	9.53095e-06	Rv2150c	ftsZ	circumferential ring, GTPase
MT2817	53.7482	52.5797	64.408	71.4024	50.1325	50.9025	77.6109	81.626	-1.57605	5.94107	0.00014446	0.000746748	Rv2746c	pgsA3	CDP-diacylglycerol-glycerol-3-phosphate
MT0059	292.067	273.353	399.34	391.68	256.717	239.083	407.194	375	-1.5777	8.4461	1.23276e-08	1.33615e-07	Rv0053	rpsF	30S ribosomal protein S6
MT3808	74.2347	82.0365	121.829	127.021	79.9213	85.6064	128.516	132.733	-1.5779	6.71972	1.7576e-08	1.87478e-07	Rv3705c	Rv3705c	conserved hypothetical protein
MT2416	219.482	186.089	155.534	200.068	147.37	147.069	215.296	250.014	-1.58047	7.58022	2.54786e-05	0.000158533	Rv2351c	plcA	phospholipase C precursor
MT3722	235.671	238.059	838.583	827.986	232.438	233.803	386.952	350.731	-1.58213	8.59567	0.00102038	0.00415992	Rv3620c	esxW	ESAT-6 like
MT2401	73.9278	72.6119	96.2922	112.788	88.9427	92.2191	123.606	163.552	-1.58522	6.56486	0.00358612	0.012422	Rv2338c	moeW	molybdopterin biosynthesis
MT0003	124.338	130.686	169.606	185.552	122.485	119.388	181.426	202.588	-1.58799	7.34151	4.19916e-08	4.26474e-07	Rv0003	recF	DNA replication and SOS induction
MT1992	67.3291	66.7358	102.541	90.4744	67.0855	69.4591	117.995	99.5178	-1.59246	6.78447	8.43394e-05	0.000458916	Rv1942c	mazF5	possible toxin
MT4025	73.0454	85.2798	123.846	113.304	61.4546	55.4135	99.1055	87.1048	-1.59352	6.49861	1.77211e-06	1.41209e-05	Rv3906c	Rv3906c	Conserved hypothetical protein
MT2143	119.85	135.15	149.334	145.107	107.954	96.4738	167.798	158.158	-1.59456	7.03641	0.00399696	0.0136459	Rv2081c	Rv2081c	Conserved transmembrane protein
MT0281	161.283	195.896	271.704	278.375	215.303	183.362	315.354	320.597	-1.59546	7.95609	1.01644e-05	6.95802e-05	Rv0268c	Rv0268c	hypothetical protein
MT2419	25.2436	25.0307	38.5267	52.3774	35.9646	34.6014	48.3001	64.7614	-1.60267	5.27297	0.0113303	0.0327953	Rv2352c	PPE38	PPE-family protein
MT2304	1068.29	1095.59	3136.07	2931.54	1596.55	1718.18	2828.46	2490.04	-1.60449	11.1415	0.000533301	0.00235002	Rv2244	acpM	acyl carrier protein (meromycolate extension)
MT0075	70.3983	85.5088	118.582	129.417	60.0621	56.2337	94.7965	92.4552	-1.61049	6.53591	9.54438e-08	9.36325e-07	Rv0069c	sdaA	L-lysine dehydratase/ involved in gluconeogenesis
MT1750	113.635	142.82	176.79	170.473	89.4877	78.6861	141.393	129.437	-1.61077	7.03757	1.00348e-06	8.39315e-06	Rv1709	scpA	possible segregation and condensation protein
MT1718	186.642	208.64	295.864	318.539	176.069	178.748	270.511	301.079	-1.61099	7.88059	1.52748e-05	0.00010047	Rv1678	Rv1678	probably integral membrane protein
MT2785	60.9223	67.9949	90.2893	90.2865	54.734	52.4403	87.5816	85.0502	-1.61099	6.31041	1.52662e-09	1.83194e-08	Rv2712c	Rv2712c	hypothetical protein
MT0963	64.682	87.7982	91.8638	91.226	54.068	50.2361	83.473	84.5794	-1.61163	6.32666	4.59262e-06	3.39147e-05	Rv0936	pstA2	PstA component of phosphate uptake
MT3972	60.0016	66.6213	65.8349	72.8117	45.4704	45.8789	67.4398	80.1278	-1.616	5.86062	1.22819e-06	1.00042e-05	Rv3857c	Rv3857c	hypothetical protein
MT1553	25.8958	32.9672	49.45	49.9817	20.8885	18.3515	33.4694	29.9623	-1.61735	5.21281	1.37657e-05	9.25055e-05	Rv1505c	Rv1505c	conserved hypothetical protein
MT2049	51.5615	52.0455	231.554	163.239	76.4702	97.3452	143.598	137.827	-1.61859	6.75338	0.0019707	0.0074609	Rv1993c	Rv1993c	conserved hypothetical protein
MT1441	463.401	570.097	855.411	802.338	541.406	464.838	863.39	766.993	-1.62033	9.47392	2.57364e-06	1.99601e-05	Rv1397c	vapC10	possible toxin vapC10
MT0499	101.934	98.7491	111.004	112.224	66.8433	65.7683	108.926	106.024	-1.62086	6.69385	4.52911e-09	5.1296e-08	Rv0481c	Rv0481c	hypothetical protein
MT3442	102.663	118.705	172.411	174.936	119.7	99.4982	176.115	179.346	-1.62248	7.23944	2.63215e-08	2.75657e-07	Rv3339c	icd1	isocitrate dehydrogenase
MT2586.1	41.395	46.551	64.2604	62.665	40.7478	36.1905	61.7781	62.9637	-1.62269	5.69021	1.0446e-07	1.02229e-06
MT2048	260.263	253.359	1216.32	728.211	390.767	414.858	697.195	610.204	-1.62278	8.99503	0.000847738	0.00352016	Rv1992c	ctpG	probable cation transport ATPase
MT2306	757.731	862.757	2751.29	2421.43	1089.9	1108.27	1798.43	1776.81	-1.62646	10.715	0.000380862	0.00175101	Rv2246	kasB	3-oxoacyl-[acyl-carrier protein) synthase 2
MT3257	61.4978	56.3572	84.8769	82.2067	60.1832	62.0774	100.057	99.1325	-1.62893	6.19066	4.56272e-07	4.03441e-06
MT1387	147.971	139.577	270.327	188.371	97.5403	90.6813	166.395	140.267	-1.6292	7.40087	0.00254123	0.00928945	Rv1345	mbtM	probable fatty acyl AMP ligase in mycobactin biosynthesis
MT2168	25.5122	31.1739	44.0868	38.05	19.7987	18.9667	32.4172	30.8184	-1.63116	5.0478	0.00447167	0.0149625
MT2555	342.247	381.642	456.613	484.738	317.506	298.29	507.502	497.674	-1.6324	8.7365	7.10977e-09	7.89713e-08	Rv2482c	plsB2	glycerol-3-phosphate acyltransferase
MT2305	1608.42	1728.76	5322.44	4940.25	2181.97	2436.86	3934.31	3610.55	-1.63349	11.7441	0.00225038	0.00837357	Rv2245	kasA	[beta]-ketoacyl-ACP synthase (meromycolate
MT2447	179.276	171.056	239.377	195.887	112.071	114.467	201.768	168.859	-1.63576	7.60457	3.76541e-05	0.000226262	Rv2379c	mbtF	mycobactin/exochelin synthesis (lysine ligation)
MT2208	281.478	279.916	352.399	337.235	200.893	186.079	321.166	311.993	-1.63634	8.10386	6.24413e-09	6.99342e-08	Rv2149c	yfiH	YFIH_STRGR P45496
MT1896	28.3895	28.5792	40.5933	39.1774	23.3709	24.2466	39.7324	38.2234	-1.63661	5.05419	0.00172209	0.00661283	Rv1848	ureA	urease gamma subunit
MT2446	40.7811	39.492	49.45	45.1432	25.1268	24.0416	44.3419	36.7253	-1.64817	5.51886	0.000161167	0.000816053	Rv2378c	mbtG	mycobactin/exochelin synthesis (lysine hydroxylase)
MT2174	216.451	215.966	261.765	302.38	206.948	198.433	320.264	348.12	-1.649	7.96881	9.79665e-10	1.19336e-08	Rv2114	Rv2114	conserved protein
MT3307	1303.31	1542.97	2299.89	2543.24	1242.84	1196.39	2049.7	1974.95	-1.64997	10.8809	0.000542876	0.002387	Rv3211	rhlE	probable ATP-dependent RNA helicase
MT0993	34.1825	34.4935	44.1852	45.2372	33.3611	36.9594	55.3648	60.9091	-1.65276	5.41339	1.20849e-07	1.17413e-06	Rv0965c	Rv0965c	conserved hypothetical protein
MT2398	78.8768	97.6807	142.938	166.105	77.3178	74.3289	125.811	125.071	-1.65451	6.84543	8.77069e-07	7.41371e-06	Rv2335	cysE	serine acetyltransferase
MT1362	163.969	166.21	226.338	248.499	155.847	156.347	260.741	256.52	-1.65679	7.70544	4.09618e-10	5.2431e-09	Rv1320c	Rv1320c	Possible adenylate cyclase (ATP pyrophosphate-lyase) (adenylyl cyclase)
MT3066	199.302	232.717	173.592	172.399	70.4155	76.9945	140.892	103.627	-1.65775	6.97843	7.92369e-06	5.56591e-05	Rv2988c	leuC	3-isopropylmalate dehydratase large subunit
MT3694	87.5087	86.1193	77.5455	75.0665	91.0619	87.9644	139.84	156.917	-1.65795	6.79388	6.2242e-07	5.37387e-06	Rv3588c	canB	beta- carbonic anhydrase
MT2035	102.969	115.691	204.147	258.223	141.8	140.866	231.881	236.874	-1.65834	7.54045	2.27217e-05	0.000143371	Rv1982A	vapB36	possible antitoxin
MT0706.1	60.7689	61.9662	70.8045	67.1746	64.5425	66.4347	103.364	114.114	-1.66055	5.98488	4.9415e-10	6.24581e-09	Rv0678	Rv0678	transcription regulator of MmpS5-MmpL5 efflux pump
MT2397	235.825	287.395	432.159	463.27	253.569	234.52	426.434	386.172	-1.66491	8.45084	4.39484e-08	4.4411e-07	Rv2334	cysK1	cysteine synthase
MT0076	69.2857	77.6867	141.314	148.16	75.4409	78.4811	127.665	129.352	-1.66959	6.7736	2.06295e-06	1.62141e-05	Rv0070c	glyA2	serine hydroxymethyltransferase
MT3290.2	96.3325	80.4721	90.6337	101.795	64.0581	67.5111	96.9009	123.017	-1.6718	6.43014	4.17607e-07	3.71698e-06
MT3513	54.0168	51.2061	88.2227	76.2878	43.4118	45.3663	77.1099	71.4388	-1.67267	5.93512	1.41201e-05	9.44149e-05	Rv3405c	Rv3405c	transcriptional regulator
MT0472	30.8448	27.3964	47.7279	47.3981	30.4549	30.808	52.3084	50.2083	-1.67292	5.32394	2.02192e-06	1.59227e-05	Rv0456c	echA2	enoyl-CoA hydratase/isomerase superfamily
MT3860	112.369	107.182	153.566	167.42	108.681	121.746	178.62	209.437	-1.68391	7.16966	5.74096e-08	5.7581e-07	Rv3753c	Rv3753c	hypothetical protein
MT3490	35.9089	38.4236	46.1041	39.4592	31.1814	28.6038	52.559	48.1966	-1.68555	5.5369	1.08438e-05	7.39802e-05	Rv3382c	lytB1	LytB protein homologue
MT1570	72.7769	72.879	108.396	101.889	57.2769	50.0823	93.5439	88.2605	-1.69417	6.45618	3.95517e-08	4.03727e-07	Rv1520	Rv1520	glycosyltransferase
MT1235	179.314	188.264	778.259	669.633	180.247	191.769	337.85	293.074	-1.69574	8.29134	5.44142e-06	3.96025e-05	Rv1197	esxK	ESAT-6 like protein
MT1536	27.3153	28.6556	43.9884	38.2848	28.7596	26.8609	47.6488	46.784	-1.69846	5.16621	1.21404e-07	1.17669e-06	Rv1490	Rv1490	probable membrane protein
MT3119	135.502	150.031	213.152	218.764	126.542	123.745	225.518	200.234	-1.70088	7.44245	9.79525e-10	1.19336e-08	Rv3034c	Rv3034c	Possible transferase
MT1555	101.051	108.555	150.417	165.964	95.3607	102.113	159.982	176.435	-1.70346	7.16379	2.27455e-09	2.65058e-08	Rv1507c	Rv1507c	hypothetical protein
MT0856	57.6997	59.0281	87.1403	100.01	57.8824	55.6698	95.999	97.7628	-1.70681	6.27425	1.56661e-11	2.34817e-10	Rv0835	lpqQ	lipoprotein
MT1359	88.1993	88.9429	110.315	123.028	71.4448	68.5364	123.256	116.211	-1.71076	6.60357	1.79508e-11	2.67076e-10	Rv1318c	Rv1318c	Possible adenylate cyclase (ATP pyrophosphate-lyase) (adenylyl cyclase)
MT1668	147.587	165.37	159.175	190.767	105.169	90.0661	159.33	174.809	-1.71233	7.15336	1.12036e-08	1.2176e-07	Rv1632c	Rv1632c	hypothetical protein
MT1946	63.6078	67.0029	104.362	99.1648	55.7027	54.1319	98.6545	89.5018	-1.71288	6.32038	8.31537e-08	8.21754e-07	Rv1895	Rv1895	Possible dehydrogenase
MT1658	121.921	97.2228	234.014	201.242	177.643	182.131	294.46	322.052	-1.71361	8.00604	1.14873e-06	9.39487e-06	Rv1622c	cydB	cytochrome d ubiquinol oxidase subunit II
MT0084	39.2466	29.9147	39.56	48.0087	30.2732	36.293	54.0621	60.1815	-1.71516	5.40632	1.73673e-05	0.000112762	Rv0078	Rv0078	transcriptional regulator (TetR/AcrR family)
MT3654	24.1311	32.0133	86.9434	53.8806	27.3064	21.4272	45.2939	38.2662	-1.71524	5.38332	0.00323069	0.0113468	Rv3550	echA20	enoyl-CoA hydratase/isomerase superfamily
MT1137	159.633	160.486	215.563	234.595	121.214	129.691	212.19	218.297	-1.71544	7.54446	2.00315e-11	2.96937e-10	Rv1106c	Rv1106c	probable cholesterol dehydrogenase
MT1956	124.415	149.917	209.314	213.127	96.0267	100.216	157.476	179.389	-1.71658	7.21274	2.43162e-05	0.000152715	Rv1905c	aao	D-amino acid oxidase
MT1680	287.041	379.81	511.033	617.772	229.834	229.189	378.885	411.297	-1.72146	8.76431	0.000291814	0.00139407	Rv1642	rpmI	50S ribosomal protein L35
MT1416	51.7149	54.7165	60.8161	65.2487	48.7399	57.5664	82.7716	100.331	-1.72173	6.02024	1.09782e-08	1.19633e-07	Rv1371	Rv1371	probable conserved membrane protein
MT2854	191.476	211.387	307.869	292.515	154.696	148.965	271.112	253.053	-1.72614	7.92364	5.68711e-10	7.0992e-09	Rv2784c	lppU	lipoprotein
MT2034	197.038	206.618	425.91	470.645	226.989	236.571	395.67	405.005	-1.72715	8.3004	5.97904e-10	7.44058e-09	Rv1982c	vapC36	possible toxin
MT2853	1214	1441.17	1972	2107.55	1026.08	940.799	1746.22	1656.62	-1.73008	10.6694	1.4174e-05	9.46187e-05	Rv2783c	gpsI	pppGpp synthase and polyribonucleotide phosphorylase
MT0902	111.947	114.813	208.92	218.529	97.056	101.959	174.913	170.742	-1.73649	7.21803	1.29075e-09	1.55818e-08	Rv0879c	Rv0879c	possible conserved transmembrane protein
MT0053	288.268	343.18	1022.95	935.419	322.531	347.962	591.226	577.631	-1.74321	9.06981	2.44328e-05	0.000153208	Rv0047c	Rv0047c	conserved hypothetical protein
MT3199	41.9321	35.5237	62.3907	58.954	39.7185	40.7015	78.0618	62.3645	-1.74519	5.72376	5.23473e-06	3.82363e-05	Rv3117	cysA3	thiosulfate sulfurtransferase
MT1554	70.6668	84.8601	118.877	117.156	63.1499	60.6421	111.13	104.954	-1.74558	6.62113	1.14983e-10	1.54024e-09	Rv1506c	Rv1506c	acyltrehalose-containing glycolipids synthesis
MT0161	30.6146	35.9816	43.4471	44.4386	25.7322	22.76	45.0935	39.6787	-1.74888	5.17491	3.4482e-08	3.55579e-07	Rv0152c	PE2	PE-family protein
MT3725	123.149	108.326	126.602	139	78.1049	81.7618	138.788	140.951	-1.7495	6.88308	3.06475e-11	4.445e-10	Rv3623	lpqG	lipoprotein
MT0837	658.521	616.037	1028.95	1001.37	549.277	581.303	1070.92	917.489	-1.75867	9.69955	3.84357e-07	3.4286e-06	Rv0815c	cysA2	thiosulfate sulfurtransferase
MT0120	406.085	438.533	462.173	507.051	279.785	275.581	465.766	513.255	-1.76295	8.7036	9.67319e-12	1.50009e-10	Rv0111	Rv0111	possible acyltransferase
MT0774	529.349	755.232	1123.92	1123.41	717.233	596.118	1105.09	1219.98	-1.77039	9.80654	0.000152314	0.000783329	Rv0750	Rv0750	conserved hypothetical protein
MT1209	298.895	333.641	432.847	479.148	308.363	282.347	527.243	522.928	-1.77795	8.75465	6.24328e-11	8.77105e-10	Rv1172c	PE12	PE-family protein
MT1659	383.105	290.944	780.178	708.998	482.676	504.309	892.099	867.752	-1.78302	9.57454	7.13419e-06	5.0465e-05	Rv1623c	cycA	cytochrome bd-II oxidase subunit I
MT0844	334.804	318.187	713.704	730.043	329.07	349.807	623.593	588.417	-1.78518	9.02201	2.83806e-10	3.67944e-09	Rv0822c	Rv0822c	conserved hypothetical protein
MT0607	243.267	298.422	640.193	651.923	333.55	312.694	551.944	609.263	-1.79696	8.80153	3.36844e-08	3.48245e-07	Rv0578c	PE_PGRS7	PE_PGRS-family protein
MT2414	191.399	195.056	166.211	192.599	116.612	110.981	198.562	210.721	-1.79861	7.36098	5.83013e-11	8.21926e-10	Rv2349c	plcC	phospholipase C precursor
MT1205	234.559	247.903	518.462	429.495	147.552	151.17	272.966	266.237	-1.80493	8.08413	5.57106e-07	4.85151e-06	Rv1168c	PPE17	PPE-family protein
MT2352	161.782	202.726	279.183	287.113	163.173	146.864	272.565	289.222	-1.81242	7.87502	3.11371e-11	4.48375e-10	Rv2295	Rv2295	conserved hypothetical protein
MT0091	27.0084	24.6873	192.092	152.811	66.2378	60.8472	123.055	107.65	-1.81542	7.53051	1.39232e-07	1.33029e-06	Rv0084	hycD	formate hydrogenlyase subunit 4
MT3491	53.2111	58.5703	79.366	62.712	40.0212	45.5713	80.9679	75.3767	-1.82513	6.20541	1.98049e-08	2.09588e-07	Rv3383c	idsB	polyprenyl synthase
MT0825	813.014	834.865	1422.24	1302.2	740.12	701.921	1396.75	1258.63	-1.8414	10.1523	6.73003e-07	5.7735e-06	Rv0805	Rv0805	possible nucleotide phosphodiesterase
MT2448	293.486	272.361	418.234	372.044	181.397	180.799	365.458	307.67	-1.85833	8.45813	5.1186e-07	4.47683e-06	Rv2380c	mbtE	mycobactin/exochelin synthesis (lysine ligation)
MT2308	87.4703	101.115	254.975	216.838	83.9779	73.6625	150.562	144.761	-1.87396	7.18032	3.44149e-10	4.43326e-09	Rv2248	Rv2248	conserved hypothetical protein
MT3480	85.7056	91.4612	577.556	262.968	78.7709	75.0978	133.878	154.991	-1.87753	6.99874	0.000153179	0.000785502	Rv3370c	dnaE2	DNA polymerase III [alpha] chain
MT3688	469.846	578.796	1021.33	978.683	453.796	439.925	871.106	816.816	-1.88864	9.63924	2.60689e-10	3.40161e-09	Rv3582c	ispD	isoprenoid synthesis/ MEP cytidylyltransferase) (MCT)
MT1932	610.451	818.496	1313.3	1816.16	885.189	890.922	1575.17	1787.08	-1.89304	10.1196	0.000108916	0.000573299	Rv1884c	rpfC	probable resuscitation promoting factor
MT2040	45.615	45.4826	112.972	115.23	49.0426	45.52	98.2537	83.0385	-1.91706	5.93169	1.08356e-09	1.31199e-08	Rv1986	Rv1986	membrane protein, LYSE/YGGA family
MT0399	158.214	147.704	259.846	239.527	150.034	150.862	294.11	283.444	-1.91933	7.68069	5.07172e-13	8.66491e-12	Rv0386	Rv0386	Class III adenylyl cyclase possibly/ transcriptional regulator (LuxR/UhpA family)
MT0766	189.404	237.257	432.995	382.801	192.962	173.263	360.848	342.512	-1.92078	8.17792	2.08747e-12	3.3802e-11
MT3961	107.343	124.657	188.992	188.042	101.839	116.773	202.52	219.581	-1.93021	7.3401	2.71807e-14	5.21869e-13	Rv3847	Rv3847	hypothetical protein
MT3084	65.3726	79.8235	103.328	98.2253	44.3805	38.446	79.9157	80.4275	-1.93764	6.18974	2.42317e-13	4.32311e-12
MT2617	56.2419	71.2764	126.405	110.345	36.2068	36.4468	77.0597	63.8198	-1.93831	6.19938	6.53832e-07	5.63301e-06
MT1693	113.059	115.08	281.25	288.945	147.673	136.919	285.542	267.606	-1.94381	7.66735	1.38537e-13	2.50486e-12	Rv1655	argD	acetylornithine aminotransferase
MT1692	121.461	121.834	280.069	265.128	150.821	145.326	304.03	273.171	-1.94897	7.6971	1.39689e-15	2.85901e-14	Rv1654	argB	acetylglutamate kinase
MT2003	26.9317	27.8543	44.874	51.1091	23.7342	25.6819	48.1999	48.2394	-1.94987	5.20673	2.48338e-12	3.97341e-11	Rv1953	vapC14	possible toxin
MT1843	688.714	793.656	1145.76	1219.06	592.75	567.514	1165.77	1096.71	-1.94997	9.87828	1.02914e-10	1.38779e-09	Rv1794	Rv1794	conserved protein
MT1691	102.663	95.0098	229.93	263.39	122.425	133.433	263.747	235.846	-1.9521	7.53225	1.47529e-11	2.21955e-10	Rv1653	argJ	probable glutamate N-actyltransferase
MT2004	66.2166	64.2937	165.178	146.704	61.273	66.7935	121.151	132.005	-1.97628	6.55488	1.03934e-12	1.71746e-11	Rv1955	higB	possible toxinHigB
MT1931	83.749	101.84	156.764	179.258	90.9408	74.3289	161.886	165.007	-1.97882	6.9608	6.23724e-10	7.73801e-09	Rv1882c	Rv1882c	Probable short-chain type dehydrogenase/reductase
MT1823	35.602	30.7542	130.341	114.15	40.0818	43.8284	87.4814	78.9293	-1.98156	5.94776	2.206e-12	3.55783e-11	Rv1773c	Rv1773c	transcriptional regulator (IclR family)
MT2365.2	25.3971	25.1833	50.9261	44.4386	25.9139	23.2726	47.8993	50.4223	-2.00061	5.14687	5.14663e-10	6.46455e-09	Rv2307D	Rv2307D	hypothetical protein
MT0242	305.379	379.276	452.086	482.248	279.119	240.416	510.609	539.664	-2.02176	8.63328	4.04502e-09	4.59424e-08	Rv0232	Rv0232	transcriptional regulator (TetR/AcrR family)
MT3226	484.425	385.877	617.067	595.036	462.091	505.488	933.986	1022.36	-2.02186	9.36835	4.19712e-07	3.72749e-06	Rv3139	fadE24	acyl-CoA dehydrogenase
MT1656	97.9054	92.1099	248.726	262.968	117.278	96.525	229.526	206.398	-2.03936	7.69127	4.78659e-10	6.08818e-09	Rv1620c	cydC	ABC transporter
MT0289	164.736	199.749	369.424	341.651	138.833	124.616	281.133	257.633	-2.04522	7.9661	6.42293e-11	8.96099e-10	Rv0277c	VapC25	toxin VC25
MT1931.1	304.497	397.209	604.865	710.971	369.515	347.859	703.709	771.016	-2.05578	8.96591	1.36795e-07	1.31323e-06	Rv1883c	Rv1883c	conserved hypothetical protein
MT2456	118.814	130.228	270.819	260.901	104.079	103.548	219.154	212.091	-2.0769	7.47064	1.0836e-18	2.58526e-17	Rv2387	Rv2387	conserved protein
MT1390	111.755	111.341	193.962	165.024	57.8219	58.848	133.627	109.619	-2.0844	7.08558	1.56625e-07	1.47549e-06	Rv1348	irtA	iron regulated transporter
MT1919	171.948	241.683	378.477	365.186	135.987	120.362	273.818	269.704	-2.12056	7.93626	1.09578e-11	1.67991e-10	Rv1870c	Rv1870c	hypothetical protein
MT0890	659.25	551.743	2051.56	1948.02	580.459	546.804	1260.86	1151.28	-2.13982	10.2975	0.000146125	0.000754386	Rv0867c	rpfA	possible resuscitation-promoting factor
MT3782	941.956	1054.23	1629.34	1642.87	890.396	796.139	1837.01	1779.25	-2.14423	10.5044	9.99196e-12	1.54359e-10	Rv3680	Rv3680	probable anion transporter ATPase
MT1214	242.807	267.63	518.364	601.8	279.664	298.392	633.814	619.621	-2.1682	8.91631	7.65896e-16	1.60838e-14	Rv1177	fdxC	ferredoxin 4Fe-4S
MT0106	36.5611	34.6843	66.8682	78.7775	33.0584	35.8829	71.2477	78.6297	-2.17333	5.83572	3.10439e-11	4.48375e-10	Rv0097	Rv0097	possible oxidoreductase
MT2734	44.8094	51.8547	79.7105	69.4295	34.8748	33.4224	68.3918	81.5832	-2.19692	5.82952	1.11132e-11	1.6973e-10	Rv2657c	Rv2657c	robable PhiRv2 prophage protein
MT1323	46.1905	39.1486	230.865	154.032	56.6109	72.0221	154.22	129.223	-2.20231	6.71413	1.43906e-07	1.3655e-06	Rv1285	cysD	probable sulfate adenylyltransferase subunit 2
MT2455	107.496	118.438	315.348	347.946	120.851	123.591	278.728	262.727	-2.21476	7.65996	4.59295e-20	1.13612e-18
MT3133	197.614	208.144	313.872	370.353	193.325	192.076	384.547	482.608	-2.25016	8.04824	2.58942e-13	4.57918e-12	Rv3048c	nrdF2	ribonucleoside-diphosphate reductase small subunit
MT3227	518.684	423.499	599.797	586.439	476.682	504.873	1102.69	1106.55	-2.25069	9.45462	4.42986e-12	6.92295e-11	Rv3140	fadE23	acyl-CoA dehydrogenase
MT2489	72.3165	59.715	139.395	114.479	63.6343	63.2565	128.516	160.47	-2.27747	6.91411	0.00020391	0.00100879	Rv2416c	eis	enhanced intracellular survival protein Eis, GCN5-related N-acetyltransferase
MT0356	40.3591	37.2026	803.698	513.722	227.957	289.37	615.275	565.56	-2.28222	8.67453	5.24055e-10	6.56208e-09	Rv0341	iniB	Isoniazid inductible gene protein Inib
MT3848	144.94	330.474	398.7	323.707	51.0407	41.4704	116.491	94.7666	-2.28373	7.47174	0.000337705	0.00157413	Rv3740c	Rv3740c	putative diacylglycerol o-acyltransferase
MT1095	120.08	129.694	363.175	327.512	107.53	94.8847	259.989	202.46	-2.28474	7.5136	8.36851e-14	1.52678e-12	Rv1065	Rv1065	conserved hypothetical protein
MT1969	190.517	177.123	293.502	334.699	165.11	171.674	370.167	401.581	-2.29143	8.00525	6.16974e-21	1.56962e-19	Rv1918c	PPE35	PPE-family protein
MT1690	92.9181	72.0777	156.665	165.118	81.9193	92.988	212.791	191.545	-2.3106	6.97263	2.71557e-17	6.04927e-16	Rv1652	argC	N-acetyl-[gamma]-glutamyl-phosphate reductase
MT1657	117.279	114.775	313.479	256.72	150.458	131.844	328.982	324.62	-2.31565	7.94868	1.96368e-15	3.91959e-14	Rv1621c	cydD	ABC transporter
MT1206	90.3093	87.8745	283.513	214.254	50.9196	49.9798	124.759	110.005	-2.32647	6.89832	2.57421e-06	1.99601e-05	Rv1169c	lipX	possible lipase/ PE-family protein
MT1215	216.297	221.346	485.988	445.701	197.079	209.3	499.385	452.303	-2.34154	8.51812	8.89665e-20	2.18728e-18	Rv1178	Rv1178	possible aminotransferase
MT3444	186.181	186.853	642.604	603.209	270.885	274.453	642.181	634.945	-2.34182	8.88564	2.12196e-24	6.38489e-23	Rv3341	metA	homoserine o-acetyltransferase
MT2449	101.358	93.9414	169.705	129.981	52.2516	55.1572	133.527	121.861	-2.37711	7.02206	4.39376e-10	5.60621e-09	Rv2381c	mbtD	mycobactin/exochelin synthesis (polyketide
MT1934	825.712	751.111	1149.7	1260.3	551.275	628.515	1383.57	1460.92	-2.4109	9.99598	5.1759e-17	1.14666e-15	Rv1886c	fbpB	antigen 85B, mycolyltransferase
MT2450	68.7486	65.9726	155.042	111.613	37.1755	37.8308	92.9427	88.0037	-2.41204	6.68785	2.20351e-06	1.72851e-05	Rv2382c	mbtC	mycobactin/exochelin synthesis
MT3434	98.596	113.554	177.331	190.156	70.1733	66.6397	159.881	171.941	-2.42605	7.00739	1.2801e-23	3.68668e-22	Rv3331	sugI	probable sugar transport protein
MT3369	178.202	165.027	742.34	546.51	226.504	266.508	585.814	636.528	-2.47908	8.46132	9.01935e-14	1.63811e-12	Rv3269	Rv3269	probable heat shock protein
MT3290.1	37.9422	36.8592	58.9956	53.7867	20.2831	24.4004	51.4567	59.4538	-2.48043	5.43627	1.96224e-08	2.08204e-07	Rv3197A	whiB7	Probable transcriptional regulatory protein WhiB-like WhiB7
MT1336	3196.43	4412.61	8405.76	8636.87	2259.11	2013.6	5562.88	5112.69	-2.49855	12.4293	1.1057e-06	9.11694e-06	Rv1297	rho	transcription termination factor rho
MT2303	773.652	803.309	2188	2340.54	879.922	949.616	2454.54	2336.12	-2.61847	10.6293	8.50423e-11	1.16629e-09	Rv2243	fabD	malonyl coA acyl carrier protein transacylase
MT3443	320.686	319.942	1063.84	989.675	390.767	403.016	1055.14	1057.46	-2.66134	9.52148	5.38865e-26	1.71079e-24	Rv3340	metC	cystathionine [beta]-lyase
MT3445	92.5728	105.198	382.905	404.175	139.862	126.769	357.591	367.681	-2.72063	8.16428	3.49531e-26	1.12745e-24	Rv3342	Rv3342	Possible methyltransferase
MT3435	33.4152	42.4301	91.2242	92.3064	25.6111	26.2458	70.897	70.4115	-2.72392	5.82494	3.87685e-25	1.19324e-23	Rv3332	nagA	N-acetylglucosamine-6-P-deacetylase
MT1773	162.549	156.556	279.085	301.44	156.391	156.911	440.764	413.095	-2.72516	7.99306	1.56173e-30	5.83045e-29	Rv1732c	Rv1732c	conserved hypothetical protein
MT1389	40.1673	36.5921	82.7119	82.6295	22.7655	22.4012	67.4899	57.0996	-2.75741	5.92639	2.10544e-14	4.08131e-13	Rv1347c	mbtK	possible aminoglycoside 6'-N-acetyltransferase
MT1860	206.361	186.28	460.008	410.893	159.964	169.162	501.339	414.593	-2.78244	8.32214	3.04928e-23	8.59768e-22	Rv1812c	Rv1812c	probable dehydrogenase
MT1933	198.573	178.229	338.179	319.197	116.31	128.461	335.696	347.178	-2.78915	7.96879	3.58446e-31	1.37643e-29	Rv1885c	Rv1885c	Chorismate mutase
MT1385	76.3831	70.8567	225.059	156.381	43.654	38.5998	136.182	95.1518	-2.81226	7.03991	1.85802e-06	1.46605e-05	Rv1344	mbtL	acyl carrier protein involved in mycobactin synthesis
MT2452	27.7373	26.2135	65.0477	53.9276	13.4413	15.0708	41.8868	38.5658	-2.81919	5.51443	4.42367e-08	4.45906e-07	Rv2384	mbtA	mycobactin/exochelin synthesis (salicylate-AMP
MT0001	658.905	858.102	1495.9	1526.84	460.092	424.239	1322.19	1288.12	-2.95179	10.0653	7.84872e-18	1.79807e-16	Rv0001	dnaA	chromosomal replication initiator protein
MT1061	46.6125	44.4142	43.0535	42.8414	61.1519	57.7202	176.666	181.657	-3.01532	6.76784	3.2298e-42	1.80869e-40	Rv1032c	trcS	sensor histidine kinase
MT1039	116.512	149.612	305.212	273.537	64.8452	60.232	209.635	176.906	-3.09047	7.41871	5.38215e-22	1.40915e-20	Rv1010	ksgA	16S rRNA dimethyltransferase
MT1297	38.6327	37.8894	100.77	71.4964	27.6697	25.3231	78.1119	86.3771	-3.10438	6.0571	5.73881e-09	6.44537e-08	Rv1258c	Rv1258c	probable multidrug resistance pump
MT3388	17.1488	18.1244	167.49	92.7292	29.7889	30.0391	101.661	84.2798	-3.1068	5.61516	1.78211e-15	3.59272e-14	Rv3289c	Rv3289c	possible transmembrane protein
MT2451	229.686	195.018	688.511	460.217	110.982	120.105	398.576	334.465	-3.17178	8.56692	7.48014e-11	1.02935e-09	Rv2383c	mbtB	mycobactin/exochelin synthesis (serine/threonine
MT3947	21.5223	18.7349	63.8668	51.203	11.08	12.0977	41.7365	35.484	-3.32837	5.50938	2.08527e-09	2.4423e-08	Rv3839	Rv3839	hypothetical protein
MT0090	18.5299	18.8493	177.38	178.036	63.8765	57.4127	215.046	188.591	-3.32881	7.78907	1.79648e-40	9.16885e-39	Rv0083	Rv0083	probable oxidoreductase subunit
MT1126	1183.96	1587.54	3943.8	4250.75	1424.17	1097.71	4591.32	3844.6	-3.34512	11.672	7.47492e-13	1.25579e-11	Rv1094	desA2	acyl-[ACP] desaturase
MT2245	1285.47	1491.16	2284.29	2348.95	638.039	594.272	2080.81	2041.42	-3.34517	10.6534	5.82922e-25	1.78056e-23	Rv2190c	Rv2190c	possible member of NlpC/P60 family
MT2454	56.1652	47.2759	135.459	109.828	20.5252	21.9911	82.2204	61.38	-3.37489	6.41756	7.86945e-14	1.44225e-12	Rv2386c	mbtI	mycobactin/exochelin synthesis (isochorismate synthase)
MT3850	220.441	374.812	324.599	283.872	36.8122	28.7063	136.032	90.2722	-3.45431	7.48901	1.56054e-07	1.47356e-06	Rv3742c	Rv3742c	possible monooxygenase-b
MT3370	1069.21	1004.55	7888.73	4255.91	1424.48	1515.49	5177.98	4984.83	-3.45676	11.3534	4.18013e-13	7.17204e-12	Rv3270	ctpC	cation transport ATPase
MT1038	303.691	336.96	723.397	683.302	156.876	160.755	574.691	545.743	-3.52717	8.7544	1.49888e-38	7.28131e-37	Rv1009	rpfB	resuscitation -promoting factor RpfB
MT3389	159.979	166.668	1440.59	825.684	258.654	258.613	982.737	876.955	-3.59512	8.81969	6.18974e-21	1.56962e-19	Rv3290c	lat	lysine-[epsilon] aminotransferase
MT2062	142.945	131.068	233.128	331.505	132.778	128.153	504.796	448.365	-3.65284	7.97506	8.99354e-26	2.811e-24	Rv2006	otsB1	trehalose-6-phosphate phosphatase
MT3849	136.883	272.361	275.985	222.992	20.2831	18.6591	83.8238	58.4694	-3.6532	7.05359	1.00403e-06	8.39315e-06	Rv3741c	Rv3741c	possible oxidoreductase
MT0595	23.1336	25.0307	52.5006	65.3426	25.0057	24.3491	84.0743	102.214	-3.77508	5.41102	1.17475e-20	2.94199e-19	Rv0569	Rv0569	conserved hypothetical protein
MT2707	71.8561	71.8869	356.335	299.186	88.2162	87.8619	359.395	318.371	-3.84885	7.52984	2.51042e-36	1.11231e-34	Rv2631	Rv2631	probable RNA-splicing ligase RtcB
MT1234	760.685	801.478	4500.93	4309.65	456.641	453.765	2018.28	1516.82	-3.88292	10.5669	1.19442e-16	2.57535e-15	Rv1196	PPE18	PPE-family protein
MT0089	10.8187	9.72991	87.9275	89.4409	27.5486	36.1905	126.713	134.06	-4.08364	6.75271	6.44052e-42	3.50921e-40	Rv0082	Rv0082	probable oxidoreductase subunit
MT2086	103.66	98.2912	389.942	455.237	121.638	123.335	506.249	495.192	-4.08762	8.31724	2.04908e-62	3.75541e-60	Rv2027c	dosT	sensor histidine kinase
MT1062	14.2331	14.4232	11.4153	10.4755	33.906	36.7544	139.589	150.24	-4.09902	6.25907	2.25659e-59	2.84331e-57	Rv1033c	trcR	two-component response regulator
MT3963	165.465	243.4	687.576	713.789	159.056	130.665	652.402	633.96	-4.44089	8.923	8.79227e-36	3.77132e-34	Rv3848	Rv3848	probable membrane proteinprot
MT3132	32.8781	37.8513	75.7249	82.9114	27.0037	28.8601	115.139	134.188	-4.46107	5.98084	7.29474e-56	7.3531e-54	Rv3047c	Rv3047c	hypothetical protein
MT2244	92.8797	127.405	274.214	255.686	36.5095	30.0904	163.94	148.998	-4.70203	7.17227	2.75325e-36	1.20664e-34	Rv2189c	Rv2189c	hypothetical protein
MT3590	20.8701	16.827	98.5556	107.01	24.3397	25.5794	121.001	114.199	-4.70795	6.10557	3.23152e-59	3.94833e-57	Rv3486	Rv3486	conserved hypothetical protein
MT3510	63.6462	62.2333	222.894	193.162	28.0936	31.2694	164.441	141.294	-5.1469	7.24953	1.49803e-28	5.25221e-27	Rv3402c	Rv3402c	conserved protein
MT0601	16.7268	14.9192	42.5122	51.5319	19.2538	20.402	100.158	105.681	-5.18744	5.49026	1.34694e-42	7.64912e-41	Rv0573c	pncB2	nicotinic acid phosphoribosyltransferase
MT0977	312.783	314.524	883.95	932.506	154.636	149.273	815.741	801.706	-5.32234	9.14923	5.2374e-76	1.66952e-73	Rv0950c	Rv0950c	conserved hypothetical protein
MT0040	71.9712	76.5801	153.762	140.503	48.3161	48.0831	270.862	256.52	-5.47021	7.43325	1.41873e-41	7.62709e-40	Rv0035	fadD34	acyl-CoA synthase
MT0846	751.593	837.154	3693.3	3879.78	807.145	765.69	4688.37	4444.66	-5.80673	11.5418	5.29768e-27	1.7226e-25	Rv0824c	desA1	acyl-[ACP] desaturase
MT0037	56.779	47.4286	102.393	98.1313	38.5075	42.8545	245.208	238.029	-5.93482	7.13951	4.3209e-70	1.02482e-67	Rv0032	bioF2	C-terminal similar to B. subtilis BioF
MT0845	311.901	324.903	1711.71	1580.53	307.152	314.232	1864.16	1914.98	-6.08166	10.1292	1.60034e-46	1.04073e-44	Rv0823c	Rv0823c	transcriptional regulator (NifR3/Smm1 family)
MT2051	16.1513	14.3469	148.596	152.059	21.2518	24.2979	159.631	146.944	-6.72209	6.41989	8.30119e-57	8.808e-55	Rv1995	Rv1995	unknown protein
MT0088	8.13321	7.0208	87.5831	76.8515	22.0389	19.7356	152.216	130.208	-6.76349	6.57522	8.1395e-54	7.13445e-52	Rv0081	Rv0081	predicted to response to early hypoxia responses/ , is a regulatory hub,transcriptional regulator (ArsR family)
MT2704	354.83	344.286	2027.6	1749.36	352.259	335.095	2924.46	2621.7	-8.06889	10.1381	9.75157e-59	1.12338e-56	Rv2629	Rv2629	hypothetical protein
MT2705	73.2372	69.4067	355.548	322.015	69.8706	63.564	592.679	522.029	-8.35496	7.81782	1.57934e-61	2.44919e-59	Rv2630	Rv2630	hypothetical protein
MT1924.1	79.3755	84.6693	360.764	332.726	22.826	21.8886	222.712	173.867	-8.86749	7.76243	1.32729e-23	3.79548e-22
MT0597	86.2427	80.1287	320.564	370.588	83.3725	80.3777	799.006	673.168	-8.99009	8.30209	2.16865e-50	1.56143e-48	Rv0571c	Rv0571c	conserved hypothetical protein
MT2850	105.54	121.033	928.135	1112.05	144.767	137.38	1416.14	1280.03	-9.5559	8.82164	2.23792e-48	1.55574e-46	Rv2780	ald	L-alanine dehydrogenase
MT2061	96.6394	89.6297	629.467	845.414	116.128	120.772	1360.22	1295.23	-11.2083	8.85954	1.39075e-46	9.19261e-45	Rv2005c	Rv2005c	Universal stress protein family protein
MT1861	367.913	332.801	1701.08	1725.87	167.835	173.161	2009.97	1834.68	-11.2742	10.0772	1.14936e-35	4.87814e-34	Rv1813c	Rv1813c	conserved hypothetical protein
MT2703	32.4177	30.2581	167.49	174.466	27.6697	25.6307	347.17	260.116	-11.3942	6.76773	4.35481e-61	6.50318e-59	Rv2628	Rv2628	T-cell antigen
MT2060	118.891	105.465	722.659	894.362	112.919	120.669	1520.2	1400.53	-12.5021	9.06869	4.75902e-72	1.27922e-69	Rv2004c	Rv2004c	hypothetical protein
MT0602	32.9548	28.7319	180.431	191.8	24.703	25.4256	309.341	319.612	-12.543	7.10737	2.52879e-46	1.61843e-44	Rv0574c	Rv0574c	probable polyglutamate synthase-like protein
MT1233	248.792	267.363	2441.85	2775.21	91.183	93.1931	1244.03	1102.91	-12.7282	9.77285	1.48078e-23	4.20457e-22	Rv1195	PE13	PE-family protein
MT3218	281.938	280.031	1495.06	2093.97	231.893	214.58	4127.66	3453.5	-16.9801	10.4518	1.01788e-45	6.31398e-44	Rv3132c	dosS/devS	sensor histidine kinase
MT0596	85.437	91.5757	913.669	889.101	77.8022	76.8407	1389.68	1296.56	-17.3696	8.85953	1.2295e-67	2.60914e-65	Rv0570	nrdZ	ribonucleotide reductase, class II
MT1776	7.25083	6.56292	46.3009	60.3632	4.23825	3.89586	80.7674	60.8663	-17.4039	5.31338	7.4209e-43	4.27444e-41	Rv1735c	Rv1735c	hypothetical membrane protein
MT0598	74.6183	59.3716	298.471	514.473	60.3043	66.0758	1134.65	1080.66	-17.5253	8.6584	1.97102e-51	1.5283e-49
MT1775	67.3675	70.2462	799.417	746.249	43.5329	45.3663	798.906	783.643	-17.7962	8.65871	2.66357e-126	5.36976e-123
MT2053	94.6444	77.8393	904.96	855.749	89.1849	95.8586	1688.3	1620.02	-17.8761	9.11432	5.31268e-62	9.31336e-60	Rv1997	ctpF	probable cation transport ATPase
MT3219	92.2659	78.984	789.035	840.153	80.9506	85.2988	1622.26	1454.89	-18.5065	8.99118	4.75982e-76	1.66952e-73	Rv3133c	DosR/DevR	two-component response regulator
MT0599	30.6146	22.436	179.299	221.676	22.4627	24.4004	491.369	431.757	-19.6858	7.30255	2.64139e-76	1.06501e-73	Rv0572c	Rv0572c	hypothetical protein
MT0086	258.882	170.407	1812.97	1566.44	96.9349	106.47	2205.37	2200.86	-21.6597	10.0738	8.2485e-53	6.78733e-51	Rv0079	DATIN/Rv0079	putative dormancy associated translation inhibitor
MT2059	45.4616	37.8131	249.12	457.069	34.2693	37.6771	823.758	820.626	-22.8486	8.26411	2.51234e-44	1.48967e-42	Rv2003c	Rv2003c	conserved hypothetical protein
MT2052	168.534	176.245	7442.94	4218.8	251.631	261.535	6197.35	6199.38	-24.1565	11.0333	1.13139e-57	1.23291e-55	Rv1996	Rv1996	Universal stress protein family protein
MT3212	152.651	139.233	2051.12	2190.93	121.577	121.284	3597.11	2971.41	-27.045	10.0944	5.73573e-62	9.63603e-60	Rv3127	Rv3127	conserved hypothetical protein
MT0087	97.4834	67.9949	796.17	718.675	36.0251	34.6014	1026.58	915.092	-27.4897	9.0043	2.13568e-55	2.00257e-53	Rv0080	Rv0080	conserved hypothetical protein
MT3217	142.945	135.418	3074.12	2493.31	137.743	148.453	4104.11	3993.42	-28.2912	10.3002	6.03285e-71	1.52028e-68	Rv3131	Rv3131	conserved hypothetical protein
MT2091	89.2735	70.1699	760.251	894.691	52.7965	50.2873	1554.37	1500	-29.6293	9.03592	5.38286e-76	1.66952e-73	Rv2032	acg	conserved protein
MT3220	188.1	167.164	2555.36	2480.01	122.243	124.309	3786.7	3817.07	-30.8386	10.305	6.58775e-82	5.31236e-79	Rv3134c	Rv3134c	Universal stress protein family protein
MT3216	274.419	226.65	3974.5	3837.13	195.141	197.1	7883.04	7363.29	-38.8685	11.1805	1.08566e-60	1.41205e-58	Rv3130c	tgs1	triglycerol synthase
MT2699	56.0884	44.9865	862.693	782.89	40.3239	40.2401	1701.93	1554.79	-40.4183	9.19123	5.90786e-61	8.21396e-59	Rv2624c	Rv2624c	Universal stress protein family protein
MT1779	47.7634	40.2933	568.06	679.685	25.0057	24.708	1153.34	1096.88	-45.2547	8.62295	1.59077e-67	3.20699e-65	Rv1737c	narK2	nitrite extrusion protein
MT1778	101.972	88.5995	1119.93	1643.2	69.689	67.2036	3056.14	3184.61	-45.5864	10.1284	4.1603e-59	4.93363e-57	Rv1736c	narX	fused nitrate reductase
MT2702	67.1373	59.1426	949.834	1161.75	51.525	48.6982	2501.03	2271.7	-47.6186	9.38793	1.48678e-56	1.5371e-54	Rv2627c	Rv2627c	conserved protein
MT2698	320.494	261.754	7907.18	6780.32	210.702	214.734	11472.2	9982.42	-50.4282	11.8998	1.343e-55	1.28928e-53	Rv2623	TB31.7	Universal stress protein family protein TB31.7
MT2700	127.484	111.188	3349.66	2655.09	88.64	88.3745	5335.36	4722.11	-56.8136	10.7568	1.81892e-52	1.46678e-50	Rv2625c	Rv2625c	Probable conserved transmembrane alanine and leucine rich protein
MT0600	22.8651	17.7428	274.706	353.301	11.6855	11.0724	754.113	593.682	-59.2101	7.7655	7.71365e-75	2.22153e-72
MT1780	68.7103	56.1664	941.174	1449	41.0505	38.7023	2550.29	2388.77	-61.9249	9.65158	4.01714e-51	2.99947e-49	Rv1738	Rv1738	possibly interact with ribosome structo=ural prection
MT2701	259.726	227.833	5006.55	5306.94	175.343	165.266	12649.8	10267.7	-67.2825	11.841	6.62777e-47	4.45386e-45	Rv2626c	hrp1	Hypoxic response protein 1 Hrp1
MT2087	54.5539	40.8275	688.708	871.485	20.162	17.2751	1360.82	1285.81	-70.7005	9.31988	4.20558e-54	3.7682e-52	Rv2028c	Rv2028c	Universal stress protein family protein
MT2088	96.601	75.7025	1569.51	2038.02	44.8649	45.4175	3503.86	3488.34	-77.4374	10.4416	1.85522e-53	1.59154e-51	Rv2029c	pfkB	phosphofructokinase
MT2089	529.848	388.433	7923.61	9499.53	225.959	235.494	18883.7	18195.6	-80.3507	12.7584	8.82524e-45	5.31095e-43	Rv2030c	Rv2030c	Conserved protein
MT1774	43.9654	30.6397	687.921	905.448	18.0428	18.3003	1629.88	1416.28	-83.7863	8.99948	5.27421e-68	1.18142e-65	Rv1733c	Rv1733c	Probable conserved transmembrane protein
MT2090	709.776	519.997	9305.9	12478.4	272.52	284.141	27673.7	26888.7	-98.0146	13.2945	3.14793e-44	1.83949e-42	Rv2031c	hspX	heat shock protein
MT1777	9.55268	8.96678	131.522	170.708	4.23825	3.63955	439.211	368.622	-102.499	7.20548	6.30099e-39	3.13649e-37
MT2063	143.252	118.629	3224.68	4889	65.814	60.027	8055.85	7217.24	-121.365	11.3531	3.4898e-58	3.90857e-56	Rv2007c	fdxA	ferredoxin

## Sheet: S2C 5% pH 5.7 vs 0.5% pH 5.7
Table S2C: All Genes induced/repressed (>1.5-fold, p<0.05) by 5% CO2 pH 5.7 vs. 0.5 % CO2 at pH 5.7
	0.5% CO2, pH 5.7		0.5% CO2, pH 7.0		5% CO2, pH 5.7		5% CO2, pH 7.0
MT Number	rep 1	rep2	rep 1	rep2	rep 1	rep2	rep 1	rep2	Fold-change (5%/0.5% CO2, at pH 5.7)	Log2 CPM	p-value	FDR	Rv Number	Gene Name	Gene Function
MT2634	409.001	350.62	327.206	331.27	3566.25	3922.05	554.149	612.216	9.85783	9.94187	2.91e-31	2.34e-28	Rv2557	Rv2557	conserved hypothetical protein
MT1856	350.303	219.095	50.0897	47.9148	1999.3	2429.89	95.5481	215.344	7.77863	9.18577	8.34e-16	1.2e-13	Rv1807	PPE31	PPE-family protein
MT1855	94.2224	60.0965	23.5687	20.5282	425.823	648.148	25.102	50.8932	6.95928	7.17718	8.5e-17	1.43e-14	Rv1806	PE20	PE-family protein
MT0356	40.3591	37.2026	803.698	513.722	227.957	289.37	615.275	565.56	6.6699	8.67453	2.51e-41	1.01e-37	Rv0341	iniB	Isoniazid inductible gene protein Inib
MT3326	66.6002	57.3111	58.1591	115.653	347.234	352.627	285.342	483.592	5.64765	7.55048	4.02e-05	0.000518941	Rv3229c	desA3	Possible linoleoyl-CoA desaturase
MT3762	73.6209	95.1624	92.3067	95.2659	459.245	470.015	141.594	319.227	5.50533	7.79843	1.43e-08	5.05e-07
MT2635	458.414	457.191	478.214	451.808	2232.04	2448.45	670.991	732.75	5.11189	9.68735	3.81e-39	7.68e-36	Rv2558	Rv2558	conserved hypothetical protein
MT1856.1	109.184	87.9508	24.4052	31.8023	374.298	473.911	39.081	80.7271	4.30266	7.07133	4.03e-14	4.4e-12	Rv1808	PPE32	PPE-family protein
MT1603	38.6711	34.2646	13.1375	21.0919	144.464	158.295	34.4715	53.7182	4.15063	5.41411	2.55e-07	6.64e-06	Rv1552	frdA	fumarate reductase flavoprotein subunit
MT2218	856.826	877.104	1484.73	1466.29	3123.35	3317.48	1892.07	2019.63	3.71457	10.7661	5.05e-22	1.85e-19	Rv2159c	Rv2159c	possible carboxymuconolactone decarboxylase family with peroxidase activity
MT0198	268.933	242.904	260.633	230.555	865.996	962.021	399.428	385.786	3.57154	8.57554	1.26e-38	1.69e-35	Rv0188	Rv0188	Early hypoxia induced antigen/ probable conserved transmembrane protein
MT3462	125.182	97.7189	113.071	110.58	366.488	425.725	141.293	160.384	3.55416	7.41192	4.3e-20	1.24e-17	Rv3354	Rv3354	conserved hypothetical protein
MT3949	301.504	429.948	596.205	780.165	1337.17	1179.37	928.375	736.945	3.44039	9.44344	1.69e-13	1.62e-11	Rv3841	bfrB	bacterioferritin
MT0090	18.5299	18.8493	177.38	178.036	63.8765	57.4127	215.046	188.591	3.24249	7.78907	1.79e-35	1.8e-32	Rv0083	Rv0083	probable oxidoreductase subunit
MT0092	8.67031	8.08918	78.3819	59.4707	28.0936	25.7844	48.1999	35.912	3.21196	6.20017	3.79e-17	7.27e-15	Rv0085	hycP	putative formate hydrogen lyase hycP
MT1977	190.823	142.209	183.777	202.792	466.692	582.226	288.398	326.803	3.14969	8.0375	7.72e-16	1.15e-13	Rv1926c	mpt63	immunogenic protein
MT0124	155.989	149.764	67.6555	47.8678	444.593	511.69	45.0434	39.5931	3.12764	7.42057	2.35e-13	2.11e-11
MT0089	10.8187	9.72991	87.9275	89.4409	27.5486	36.1905	126.713	134.06	3.10642	6.75271	6.34e-25	4.26e-22	Rv0082	Rv0082	probable oxidoreductase subunit
MT2716	91.8822	85.3561	112.825	117.109	248.422	258.613	164.792	187.607	2.86071	7.16639	3.64e-16	5.64e-14	Rv2638	Rv2638	putative anti-sigma factor
MT0088	8.13321	7.0208	87.5831	76.8515	22.0389	19.7356	152.216	130.208	2.75324	6.57522	3.13e-15	4.21e-13	Rv0081	Rv0081	predicted to response to early hypoxia responses/ , is a regulatory hub,transcriptional regulator (ArsR family)
MT3426	61.5362	74.4052	76.709	97.5676	183.637	186.079	140.291	169.587	2.71953	6.93496	3.63e-15	4.72e-13
MT2217	592.957	630.727	989.049	912.542	1605.33	1630.88	1114.31	1156.89	2.64463	10.0353	1.06e-18	2.52e-16	Rv2158c	murE	meso-diaminopimelate-adding enzyme
MT3988	18634.3	21000.2	8492.02	10878.7	48551.7	54002.3	7945.77	9464.46	2.58749	14.2891	7.11e-06	0.000120889	Rv3874	EsxB/CFP-10	conserved hypothetical protein
MT2399	62.3418	51.8929	78.4311	93.3399	127.45	165.574	112.132	132.733	2.56538	6.53221	6.38e-09	2.48e-07	Rv2336	Rv2336	hypothetical protein
MT1586	3117.28	2445.76	678.375	642.246	6643.16	7464.47	901.519	1195.24	2.53596	11.3543	2.27e-08	7.87e-07	Rv1535	Rv1535	predicted to have nucleoid associated protein homology
MT0849	30.4228	21.8255	28.0955	31.1916	63.7554	67.7674	41.486	46.0136	2.51733	5.25301	6.82e-12	4.74e-10	Rv0827c	kmtR	metal sensor transcriptional regulator (ArsR family)
MT3995	608.187	591.426	379.953	424.938	1515.17	1478.79	429.691	475.973	2.49575	9.39025	6.32e-17	1.11e-14	Rv3880c	espL	ESX-1 secretion associated protein
MT3989	25209.2	26912.3	9844.14	10240.6	61966.6	67934.4	9624.3	10166	2.49227	14.5517	5.9e-06	0.000104848	Rv3875	esxA/esat6	early secretory antigen target
MT1627	21.4839	19.3454	91.9622	63.9333	48.0739	52.6966	47.3482	40.8344	2.46827	5.56992	1.13e-10	5.94e-09
MT1062	14.2331	14.4232	11.4153	10.4755	33.906	36.7544	139.589	150.24	2.46685	6.25907	8.37e-23	3.37e-20	Rv1033c	TrcR	two-component response regulator
MT0091	27.0084	24.6873	192.092	152.811	66.2378	60.8472	123.055	107.65	2.45745	7.53051	1.07e-14	1.26e-12	Rv0084	hycD	formate hydrogenlyase subunit 4
MT3427	350.802	401.826	450.413	568.354	909.771	939.107	830.722	1028.44	2.45655	9.36386	6.7e-11	3.81e-09
MT1729	156.104	157.167	124.683	150.697	401.907	366.723	144.099	148.913	2.45346	7.3651	4.99e-08	1.54e-06	Rv1690	lprJ	lipoprotein
MT3776	128.75	123.436	108.298	103.862	298.736	315.821	109.126	117.11	2.43695	7.09049	1.14e-17	2.3e-15	Rv3675	Rv3675	possible membrane protein
MT2218.1	324.369	330.664	460.106	492.254	777.174	817.003	572.437	638.069	2.43373	9.10408	1.18e-14	1.36e-12	Rv2160c	Rv2160c	hypothetical protein
MT2709	504.911	441.853	621.2	685.651	1070.89	1232.12	792.443	796.527	2.43253	9.52657	1.21e-12	9.57e-11	Rv2633c	Rv2633c	hypothetical protein
MT1684	310.712	266.294	187.32	208.382	633.316	762.717	368.865	454.486	2.4195	8.48294	3.96e-11	2.31e-09	Rv1646	PE17	PE-family protein
MT0894	201.757	207.762	668.535	734.13	459.063	529.581	600.695	816.345	2.4142	8.8819	6.32e-10	2.9e-08	Rv0872c	PE_PGRS15	PE_PGRS-family protein
MT3735	764.138	655.224	694.563	748.41	1679.01	1672.45	1066.21	1193.19	2.36124	9.96549	1.15e-13	1.13e-11	Rv3633	Rv3633	conserved hypothetical protein
MT3718	4080.99	3812.41	2505.66	2746.83	7991.47	9516.41	3609.13	3799.91	2.21804	12.1621	4.37e-07	1.07e-05	Rv3616c	espA	ESX-1 secretion associated
MT2708	179.621	183.571	251.728	255.452	373.329	426.545	283.588	327.231	2.20248	8.12694	6.22e-15	7.6e-13	Rv2632c	Rv2632c	conserved hypothetical protein
MT3996	1023.79	1015.57	816.491	865.332	2122.64	2365.4	734.422	854.526	2.20072	10.1531	7.45e-11	4.12e-09	Rv3881c	espB	secreted esx-1 protein
MT0474	169.685	155.373	130.292	162.206	327.738	387.125	203.722	253.738	2.19928	7.69814	7.35e-09	2.77e-07	Rv0458	Rv0458	probable aldehyde dehydrogenase
MT3717	2284.78	2111.24	1169.19	1264.9	4880.89	4770.89	1965.27	1816.27	2.19557	11.2569	6.98e-09	2.66e-07	Rv3615c	espC	ESX-1 secretion associated
MT3425	177.588	200.093	222.205	251.506	403.845	418.754	375.929	444.855	2.17802	8.24131	3.72e-11	2.2e-09	Rv3324c	moaC3	molybdenum cofactor biosynthesis, protein C
MT1628	188.061	164.874	771.272	629.938	368.849	398.762	595.835	530.248	2.17494	8.78115	1.73e-06	3.52e-05	Rv1592c	Rv1592c	conserved hypothetical protein
MT0311	154.147	156.327	263.438	297.87	318.898	334.326	300.272	368.794	2.10398	8.11624	4.08e-13	3.43e-11	Rv0297	PE_PGRS5	PE_PGRS-family protein
MT0911	361.045	387.632	336.211	412.537	833.18	739.803	442.367	423.924	2.10094	8.71568	1.35e-10	6.9e-09	Rv0888	Rv0888	probable extracellular nuclease
MT1224	69.7845	66.3542	70.9521	69.2416	134.655	146.197	69.1934	72.8941	2.06331	6.20997	1.04e-17	2.2e-15	Rv1187	rocA	pyrroline-5-carboxylate dehydrogenase
MT3870	870.944	648.661	539.374	626.697	1493.68	1639.39	918.855	1018.8	2.06177	9.79443	8.31e-06	0.000136263	Rv3763	lpqH	19 kDa lipoprotein antigen precursor LpqH
MT1943	107.151	98.9399	81.8262	94.4203	203.254	219.296	117.343	123.958	2.05035	7.01169	7.03e-08	2.12e-06	Rv1893	Rv1893	conserved hypothetical protein
MT3839	392.466	358.595	450.512	511.138	739.757	794.499	615.626	642.778	2.04281	9.11113	1.02e-11	6.63e-10	Rv3734c	tgs2	putative triacylglycerol synthase
MT0093	42.2773	46.2839	183.974	121.384	96.6927	84.0685	138.988	124.386	2.04043	7.50899	5.07e-09	2.04e-07	Rv0086	hycQ	probable formate hydrogenlyase subunit
MT2466	2173.02	2210.25	1329.25	1158.32	4510.65	4386.07	1087.25	1048.51	2.02969	10.9223	1.01e-05	0.000164138	Rv2395A	aprA	acid and phagosome regulated protein A
MT3612.1	70.3216	79.4419	114.006	179.539	155.483	148.196	148.859	228.698	2.02759	7.32567	5.5e-05	0.000668065	Rv3508	PE_PGRS54	PE_PGRS-family protein
MT0083	59.4261	44.4524	45.0708	38.9895	96.5716	112.314	72.8009	77.474	2.01131	6.05382	1.2e-09	5.26e-08	Rv0077c	Rv0077c	probable oxidoreductase
MT0265	272.616	253.092	106.969	84.6964	520.821	532.144	84.6254	84.3226	2.00295	7.52405	2.37e-14	2.66e-12	Rv0251c	hsp	Heat shock protein Hsp (heat-stress-induced ribosome-binding protein A)
MT3716	3685.26	3652.15	2253.99	2497.91	7002.2	7598.41	3239.52	3320.08	1.98989	12.0037	5.17e-06	9.26e-05	Rv3614c	espD	ESX-1 secretion associated
MT3639	49.298	43.0024	55.2069	45.519	86.8236	95.5511	43.6906	45.2431	1.97634	5.65239	8.8e-13	7.09e-11	Rv3535c	hsaG	Probable acetaldehyde dehydrogenase
MT2600	3139.88	3217.32	10518.4	8787.1	6315.96	6198.26	8104.4	8585.19	1.96851	12.6137	2.14e-05	0.000303033	Rv2524c	fas	fatty acid synthase
MT2735	83.4037	72.3066	89.2068	78.4957	145.251	158.756	69.9951	69.5126	1.95257	6.49386	2.98e-10	1.48e-08	Rv2659c	Rv2659c	Probable PhiRv2 prophage integrase
MT0128	348.999	312.082	201.786	200.021	613.941	673.01	231.881	253.567	1.94679	8.38687	1.15e-11	7.36e-10	Rv0120c	fusA2	elongation factor G
MT1809	111.179	103.175	120.255	111.942	196.292	219.142	112.032	119.807	1.93832	7.04588	2.56e-13	2.25e-11	Rv1760	Rv1760	Possible triacylglycerol synthase (diacylglycerol acyltransferase)
MT0855	162.587	158.006	325.189	292.797	292.439	323.818	241.851	263.369	1.92241	7.84448	4.19e-14	4.45e-12	Rv0834c	PE_PGRS14	PE_PGRS-family protein
MT2734.1	42.4308	39.4538	36.7554	33.8222	77.9233	79.1475	37.4777	37.0677	1.91817	5.58033	1.15e-10	5.96e-09	Rv2658c	Rv2658c	Possible prophage protein
MT3424	191.591	221.346	233.03	272.457	399.97	384.972	388.706	415.834	1.90081	8.26321	1.8e-08	6.32e-07	Rv3323c	moaX	Probable MoaD-MoaE fusion protein MoaX
MT0218	226.31	242.256	236.524	244.694	445.804	442.949	249.066	270.089	1.89671	8.12297	5.44e-14	5.62e-12	Rv0208c	Rv0208c	hypothetical methytransferase
MT1857	789.995	737.566	159.618	191.894	1410.19	1472.17	231.48	359.163	1.88691	9.33338	6.52e-07	1.47e-05	Rv1809	PPE33	PPE-family protein
MT1936	98.5576	91.2704	88.6164	76.8985	168.137	185.412	107.974	103.541	1.86269	6.85179	1.09e-10	5.77e-09	Rv1888c	Rv1888c	hypothetical protein
MT0221	1350.99	1183.35	2287.2	2005.19	2221.21	2475.87	3214.31	2819.71	1.85337	11.5795	0.000347867	0.00297792	Rv0211	pckA	phosphoenolpyruvate carboxykinase
MT2421	129.172	156.137	204.787	240.044	259.381	266.456	296.966	347.563	1.84303	7.8957	3.55e-06	6.59e-05
MT0772.5	80.7566	81.2734	101.065	92.5883	144.161	153.425	98.0032	122.974	1.83672	6.66424	5.28e-09	2.11e-07	Rv0747	PE_PGRS10	PE_PGRS-family protein
MT1438	119.198	122.864	117.105	125.236	221.842	220.731	151.614	160.213	1.8283	7.15875	1.96e-10	9.88e-09	Rv1393c	Rv1393c	FAD-containing monooxygenase
MT3327	60.8456	64.3701	63.7192	68.443	111.284	116.927	129.969	193.642	1.82252	6.47562	0.00104623	0.00721091	Rv3230c	Rv3230c	Hypothetical oxidoreductase
MT3953	68.2499	68.2239	60.6685	64.685	121.275	126.974	80.567	77.6024	1.81903	6.27899	1.67e-05	0.000247276
MT3638	70.5901	63.4925	68.6396	57.3568	113.464	129.589	60.9263	70.2403	1.81321	6.16141	8.27e-11	4.51e-09	Rv3534c	hsaF	4-hydroxy-2 oxovalerate aldolase
MT1587	1755.62	1795.46	767.631	731.123	3115.36	3279.6	787.382	905.847	1.80085	10.6395	1.98e-07	5.37e-06	Rv1536	ileS	isoleucyl-tRNA synthase
MT2042.1	91.2684	92.4914	112.185	103.862	162.87	164.754	119.297	121.133	1.78287	6.82896	6.4e-09	2.48e-07
MT0407.1	100.514	79.9379	47.8755	49.465	155.241	166.292	70.3458	69.641	1.78184	6.4165	0.000418022	0.00348058
MT4006	290.762	242.332	271.803	344.752	442.292	504.257	402.635	487.958	1.77562	8.56357	3.21e-05	0.000432759	Rv3891c	esxD	CFP-10 paralogue
MT0475	37.1365	31.0976	30.2112	29.5944	55.2184	65.7683	45.3941	60.6095	1.77351	5.35251	0.000205975	0.00192689	Rv0459	Rv0459	conserved hypothetical protein
MT3969	1641.72	2065.26	330.946	304.588	3359.48	3206.34	449.181	641.964	1.7712	10.362	0.000915977	0.00649813	Rv3854c	ethA	Monooxegenase/ activates prodrug ethionamide
MT3145	248.293	212.341	230.717	266.914	390.282	425.059	327.278	352.742	1.77011	8.24616	2.8e-08	9.34e-07	Rv3059	cyp136	Probable cytochrome P45
MT1324	159.633	144.499	577.507	423.764	260.592	277.324	348.322	264.61	1.7687	8.32426	0.000209065	0.00195127	Rv1286	cysN	ATP:sulphurylase subunit 1
MT0276	205.901	190.935	205.328	229.38	342.935	357.138	206.378	237.344	1.76417	7.74577	2.22e-09	9.53e-08	Rv0263c	Rv0263c	conserved hypothetical protein
MT1683	158.214	131.449	125.027	120.351	232.014	278.4	105.419	127.982	1.76229	7.25017	1.02e-06	2.21e-05	Rv1645c	Rv1645c	conserved hypothetical protein
MT0240	162.933	237.639	189.288	215.71	350.443	353.601	235.839	276.681	1.75757	8.09539	6.01e-07	1.38e-05	Rv0230c	php	probable phosphotriestaerse
MT3970	197.384	219.896	50.2865	49.5119	363.521	367.492	58.371	72.3376	1.75184	7.27575	1.24e-07	3.58e-06	Rv3855	ethR	Transcriptional regulator repressor, regulated ethinamide resistance via ethA
MT2359	221.86	225.734	250.596	270.906	414.622	368.056	336.097	344.61	1.74848	8.23038	1.02e-08	3.66e-07	Rv2302	Rv2302	conserved hypothetical protein
MT0233	75.846	66.7358	62.7843	69.7113	112.677	136.406	63.7321	68.6137	1.74752	6.29888	3.43e-08	1.11e-06	Rv0223c	Rv0223c	aldehyde dehydrogenase (possible betB)
MT2044	58.6588	56.2427	58.1591	50.3575	103.171	97.2427	78.0117	66.4308	1.74389	6.18268	8.38e-09	3.11e-07	Rv1990c	Rv1990c	Probable transcriptional regulatory protein
MT3339	510.244	505.307	514.034	557.878	819.859	950.641	716.836	742.895	1.74345	9.32636	4.55e-08	1.42e-06	Rv3241c	Rv3241c	member of S30AE ribosomal protein family
MT2338	251.324	211.273	226.043	237.836	372.906	433.004	310.945	350.046	1.74227	8.25449	1.92e-07	5.24e-06	Rv2280	Rv2280	Probable dehydrogenase
MT0113	61.728	60.7833	29.2764	31.3795	103.413	109.699	37.3274	49.7375	1.73951	5.5514	0.0131062	0.0523729	Rv0104	Rv0104	conserved hypothetical protein
MT2079	25.6656	29.3042	52.5499	59.3767	49.7692	45.8789	63.1309	55.6015	1.73905	5.45803	8.84e-09	3.24e-07	Rv2023c	Rv2023c	hypothetical protein
MT2422	43.2748	51.3968	75.6265	98.9769	80.5873	84.0173	103.214	137.741	1.73865	6.33949	0.00340857	0.0182638
MT3386	51.9067	45.4063	66.327	61.6785	77.1362	91.3989	73.5525	76.9176	1.73263	5.99943	4.57e-08	1.42e-06	Rv3287c	rsbW	Anti sigma factor
MT3978	1040.97	1101.04	958.149	1055.02	1728.42	1975.92	749.504	928.576	1.72938	10.166	0.000128707	0.00131712	Rv3864	espE	ESX1 associated
MT0388	47.0729	43.6892	33.3603	34.9966	72.6557	83.9148	41.7365	40.2779	1.72596	5.56703	5.52e-10	2.56e-08	Rv0373c	Rv0373c	putative CO dehydrogenase gene cluster
MT1944	96.179	89.8205	63.0303	61.4437	151.003	169.521	71.1475	81.7544	1.7236	6.56141	4.69e-10	2.23e-08	Rv1894c	Rv1894c	Hypoxia-Induced Nitronate Monooxygenase
MT1910	37.3667	35.1422	31.9826	39.6471	63.5738	61.1547	39.8827	42.4609	1.71984	5.43484	1.25e-07	3.58e-06	Rv1861	Rv1861	Probable conserved transmembrane protein
MT3615.3	24.5531	26.3662	35.6729	46.2237	46.863	40.7527	41.3858	60.0959	1.71982	5.49952	7.85e-05	0.000906457	Rv3514	PE_PGRS57	PE_PGRS-family protein
MT1106	140.49	129.999	133.343	141.302	223.78	241.133	184.783	226.472	1.71883	7.28657	9.73e-05	0.0010665	Rv1076	lipU	Possible lipase
MT1676	277.411	307.885	113.464	108.842	484.432	515.381	92.8926	104.483	1.70827	7.84945	4.42e-11	2.55e-09	Rv1638A	Rv1638A	conserved hypothetical protein
MT2912	530.04	623.707	935.417	911.743	984.727	978.322	950.671	921.641	1.70145	9.79635	1.17e-06	2.48e-05	Rv2846c	efpA	Possible integral membrane efflux protein EfpA
MT0683	169.992	139.691	145.939	128.196	250.662	275.991	177.819	185.338	1.70076	7.49919	6.1e-08	1.86e-06	Rv0654	Rv0654	probable carotenoid oxygenase
MT1863	195.619	231.61	241.592	328.122	363.097	361.495	308.74	375.171	1.696	8.05225	0.000228893	0.00210707	Rv1815	Rv1815	conserved hypothetical protein
MT3388	17.1488	18.1244	167.49	92.7292	29.7889	30.0391	101.661	84.2798	1.69595	5.61516	0.000222072	0.00205366	Rv3289c	Rv3289c	possible transmembrane protein
MT1439	91.959	94.4374	103.132	96.7691	158.995	155.117	109.527	127.34	1.68507	6.76443	4.22e-08	1.34e-06	Rv1394c	cyp132	possible cytochrome p450
MT3627	93.1482	93.7124	59.1432	66.1882	154.636	159.73	77.3103	93.4825	1.6824	6.62907	1.23e-07	3.55e-06	Rv3527	Rv3527	hypothetical protein
MT0430	42.1239	39.6065	50.4833	46.4116	69.0835	68.3313	65.4858	65.7031	1.68115	5.80629	1.06e-09	4.7e-08	Rv0417	thiG	thiamine synthesis, thiazole moiety
MT2049	51.5615	52.0455	231.554	163.239	76.4702	97.3452	143.598	137.827	1.67801	6.75338	0.000931366	0.00656515	Rv1993c	Rv1993c	conserved hypothetical protein
MT2428	97.1381	76.9236	118.828	109.687	143.253	148.658	147.205	134.702	1.67713	7.00145	1.87e-07	5.17e-06	Rv2359	zur	probable zinc uptake regulation protein
MT3986	825.943	855.736	495.287	524.714	1321.67	1495.96	371.27	518.434	1.6755	9.51745	3.76e-05	0.000491996	Rv3872	PE35	PE-family protein
MT0910	31.1901	29.2279	24.0115	27.4336	52.3121	48.9545	30.2627	26.5809	1.6755	5.03086	5.24e-07	1.24e-05	Rv0887c	Rv0887c	hypothetical protein
MT2195	564.107	646.791	442.836	406.853	1052.72	973.452	449.231	492.024	1.67325	9.26704	1.06e-06	2.3e-05	Rv2137c	Rv2137c	conserved hypothetical protein
MT3987	2052.64	2083.19	1122.79	1145.96	3272.9	3642.94	865.845	1005.28	1.67218	10.721	4.65e-05	0.000575008	Rv3873	PPE68	PPE-family protein
MT1801	31.9957	30.6778	20.9609	23.3467	51.1618	52.9529	31.365	31.118	1.66137	5.15744	2.93e-07	7.43e-06
MT0997	488.261	508.665	618.888	361.944	838.447	814.798	386.852	343.968	1.65833	8.8193	0.000122774	0.00127779	Rv0969	ctpV	cation transport ATPase
MT0277	124.492	119.621	137.181	153.468	203.133	200.637	133.126	138.169	1.65398	7.05731	4.04e-07	1e-05	Rv0264c	Rv0264c	conserved hypothetical protein
MT3979	454.232	468.028	380.002	394.123	708.757	815.414	328.08	398.413	1.65272	8.86872	1.12e-07	3.27e-06	Rv3865	espF	ESX1 associated
MT1971	84.2861	72.7263	60.4717	60.1283	121.88	136.765	75.757	83.6805	1.64769	6.48035	2.38e-08	8.15e-07	Rv1920	Rv1920	probable membrane protein
MT1658	121.921	97.2228	234.014	201.242	177.643	182.131	294.46	322.052	1.64175	8.00604	8.07e-06	0.000133276	Rv1622c	cydB	cytochrome d ubiquinol oxidase subunit II
MT1260	323.026	329.634	383.299	362.32	518.217	551.674	332.89	324.449	1.63931	8.54914	1.28e-06	2.69e-05	Rv1222	rseA	Anti sigma factor RseA
MT2786	129.095	124.047	136.098	133.175	198.713	215.964	149.159	149.255	1.63833	7.20057	7.62e-10	3.41e-08	Rv2713	sthA	soluble pyridine nucleotide transhydrogenase
MT0155	460.754	405.947	427.238	414.886	660.138	757.591	472.63	492.11	1.63586	8.97944	3.6e-08	1.15e-06	Rv0147	Rv0147	possible aldehyde dehydrogenase
MT0606	174.442	180.557	212.512	211.342	272.277	306.901	199.113	206.826	1.63172	7.76871	6.88e-10	3.12e-08	Rv0577	TB27.3	conserved hypothetical protein
MT4005	215.99	172.849	172.804	204.202	281.359	349.756	252.924	302.876	1.6233	7.90435	5.02e-06	9.04e-05	Rv3890c	esxC	ESAT-6 paralogue
MT0287	151.5	136.486	160.848	174.607	224.446	242.722	178.119	184.91	1.6223	7.45408	7.42e-07	1.66e-05	Rv0275c	inbR	INH sensitivity/ possible transcriptional regulator Tet R family
MT2783	1699.73	1634.55	1767.75	1391.45	2548.95	2846.03	1315.98	1304.6	1.61804	10.6795	0.000105989	0.0011457	Rv2710	sigB	RNA polymerase sigma factor (aka MysB)
MT0125	165.695	148.2	151.45	134.819	247.877	259.587	162.036	146.687	1.61675	7.3999	2.97e-08	9.82e-07	Rv0116c	idtA	probable L,D-transpeptidase
MT2216	186.718	215.89	346.347	330.753	331.189	319.153	319.863	345.723	1.61523	8.17199	4.73e-09	1.93e-07	Rv2157c	murF	D-alanine:D-alanine-adding enzyme
MT0401	24.6682	24.3057	35.2301	33.3994	37.2361	41.6242	41.0852	42.5893	1.61124	5.07778	9.3e-07	2.05e-05	Rv0389	purT	phosphoribosylglycinamide formyltransferase II
MT1178	818.577	912.819	916.719	1226.48	1589.28	1198.64	1064.06	1293.9	1.61018	10.1248	0.000814476	0.00594922
MT2110	250.557	229.55	242.379	250.425	384.288	387.792	272.515	271.887	1.60815	8.17253	2.45e-08	8.25e-07	Rv2050	Rv2050	conserved protein
MT1322	119.198	104.778	200.408	223.743	165.655	193.306	196.457	200.876	1.60299	7.36548	1.8e-06	3.6e-05	Rv1284	canA	carbonic anhydrase
MT1277	178.854	142.324	114.104	107.902	243.578	269.019	146.404	143.776	1.59615	7.5079	6.22e-07	1.42e-05	Rv1239c	corA	possible magnesium and cobalt tarnsort transmembrane protein
MT2779	287.118	255.458	318.399	324.552	426.308	433.414	311.796	288.109	1.58452	8.58095	0.000116961	0.0012313
MT3389	159.979	166.668	1440.59	825.684	258.654	258.613	982.737	876.955	1.58355	8.81969	0.000550136	0.00429873	Rv3290c	lat	lysine-[epsilon] aminotransferase
MT2360	32.6096	25.8701	27.9479	26.9168	43.7751	48.6982	39.081	39.8927	1.58209	5.13039	4.8e-06	8.67e-05	Rv2303c	Rv2303c	Probable antibiotic-resistance protein
MT1303	220.939	254.962	193.175	221.113	365.337	386.767	215.647	223.134	1.58042	7.94206	9.23e-07	2.05e-05	Rv1265	Rv1265	cAMP regulated protein
MT2219	707.09	773.166	1246.53	1236.01	1137.37	1198.18	1267.03	1369.54	1.57781	10.1018	1.82e-05	0.000262582	Rv2161c	Rv2161c	similar to alkanal monooxygenase beta chain
MT1924	110.45	113.21	71.4934	71.6843	169.591	182.695	73.4523	78.9722	1.57529	6.67595	2.4e-08	8.15e-07	Rv1875	Rv1875	hypothetical protein
MT1705	79.2988	77.763	76.5614	75.3014	119.761	127.589	97.452	101.786	1.57507	6.47156	1.35e-07	3.82e-06	Rv1665	pks11	polyketide synthase (chalcone synthase-like)
MT0779	65.0657	64.1793	87.7307	103.909	91.183	112.16	88.6838	112.787	1.57387	6.48651	4.65e-05	0.000575008	Rv0755c	PPE12	PPE-family protein
MT2816	105.77	106.342	123.01	119.646	157.602	175.673	92.7423	98.9185	1.57134	6.86353	0.000279664	0.00248371	Rv2745c	Rv2745c	putative transcriptional regulator
MT3595	232.295	252.215	283.218	324.223	380.05	380.564	331.738	332.282	1.56985	8.30209	6.31e-07	1.43e-05	Rv3491	Rv3491	hypothetical protein
MT2048	260.263	253.359	1216.32	728.211	390.767	414.858	697.195	610.204	1.56853	8.99503	0.00192487	0.0116883	Rv1992c	ctpG	probable cation transport ATPase
MT3992	719.559	759.735	764.039	776.172	1135.55	1182.8	613.722	665.463	1.56721	9.57986	0.000108896	0.00116156	Rv3878	espJ	ESX-1 secretion associated protein
MT3679	90.0791	77.6485	54.9116	52.3305	132.718	130.05	73.0013	76.3183	1.56654	6.44492	2.14e-07	5.73e-06	Rv3574	kstR	transcriptional regulator (TetR/AcrR family)
MT3641	55.0142	47.3904	38.6743	38.4727	76.2885	83.6585	41.6864	45.714	1.56228	5.56825	1.02e-05	0.000164744	Rv3537	kstD	Probable dehydrogenase
MT3808.1	78.6849	77.6867	81.777	108.09	114.796	128.512	104.316	125.285	1.55615	6.67524	0.000288639	0.0025442	Rv3505a	rv3505a	conserved hypothetical protein proline rich
MT2768	171.258	178.382	202.819	181.653	264.285	278.093	173.911	177.762	1.55132	7.62889	2.24e-07	5.95e-06	Rv2694c	Rv2694c	conserved protein
MT2413	243.689	269.957	394.272	504.467	356.376	439.566	471.427	602.543	1.54968	8.6883	0.00126128	0.00825716	Rv2348c	Rv2348c	hypothetical protein
MT0217	291.645	328.604	243.855	263.86	494.604	465.812	283.187	318.671	1.54838	8.35105	3.23e-05	0.000433725	Rv0207c	Rv0207c	conserved hypothetical protein
MT0826	162.204	142.705	122.075	116.64	212.821	258.306	136.333	143.99	1.54542	7.36311	1.45e-05	0.000219535	Rv0806c	cpsY	probable UDP-glucose-4-epimerase
MT0357	110.719	108.937	345.855	254.512	160.872	178.543	245.609	243.294	1.54536	7.78965	0.000126692	0.00130312	Rv0342	iniA	Isoniazid inductible gene protein IniA
MT3580.2	199.494	274.689	168.819	235.675	362.007	366.877	188.741	321.581	1.53713	8.05594	0.0913804	0.218922
MT0144	93.0715	89.7442	137.427	123.827	136.835	143.993	173.961	161.54	1.53623	6.91372	1.15e-05	0.000181313	Rv0136	cyp138	cytochrome p450
MT3932	1080.64	1204.83	230.717	251.834	1750.52	1758.26	223.664	245.948	1.53525	9.62402	7.67e-06	0.000128895	Rv3824c	papA1	PKS-associated protein, unknown function
MT3608	53.7099	41.1709	42.6599	39.6002	69.0835	76.4306	43.4401	56.0724	1.53401	5.55874	0.000172476	0.00166094	Rv3504	fadE26	acyl-CoA dehydrogenase
MT2304	1068.29	1095.59	3136.07	2931.54	1596.55	1718.18	2828.46	2490.04	1.53185	11.1415	0.00177205	0.0109082	Rv2244	acpM	acyl carrier protein (meromycolate extension)
MT0896	570.207	479.246	495.041	542.423	753.319	850.989	618.582	661.012	1.52876	9.27696	1.35e-05	0.00020735	Rv0873	fadE10	acyl-CoA dehydrogenase
MT1702	80.795	98.2149	84.4832	96.91	136.108	137.432	90.9385	115.141	1.52804	6.63432	0.000473905	0.00381394	Rv1662	pks8	polyketide synthase
MT1041	720.403	710.246	847.145	739.954	1054.9	1128.21	804.518	760.016	1.52597	9.68028	8.92e-05	0.000991258	Rv1013	pks16	polyketide synthase
MT3974.1	82.7516	72.4974	63.3255	80.0928	122.667	113.903	81.8196	98.0196	1.52366	6.43442	0.00236229	0.0134991
MT3165	84.7849	76.8854	204.738	142.664	123.757	122.463	166.946	158.843	1.52292	6.8833	3.77e-05	0.000492148	Rv3080c	pknK	serine-threonine protein kinase
MT1468	131.397	122.025	128.767	139.517	191.387	194.485	144.049	157.045	1.52267	7.15545	1.96e-06	3.87e-05	Rv1425	Rv1425	Possible triacylglycerol synthase
MT2225	302.693	275.719	264.373	249.157	419.224	459.301	324.423	325.776	1.5189	8.32212	0.000332805	0.0028737	Rv2169c	Rv2169c	Probable conserved transmembrane protein
MT3700	32.8781	40.1025	42.2662	40.8685	53.4625	57.3101	41.0351	42.6321	1.51822	5.3537	7.05e-06	0.000120381	Rv3594	Rv3594	hypothetical protein
MT0996	139.722	143.125	168.917	102.124	204.768	224.576	96.7506	85.4783	1.51801	6.9254	0.000829983	0.00602971	Rv0968	Rv0968	conserved hypothetical protein
MT3289	24.8216	25.107	23.8147	28.0912	37.9021	37.8821	34.5216	47.4261	1.51773	5.0867	0.00968511	0.0413669	Rv3196A	Rv3196A	hypothetical protein
MT0156	424.922	394.31	423.351	439.125	594.808	646.046	515.368	549.98	1.51472	8.98177	1.55e-06	3.21e-05	Rv0148	Rv0148	putative short chain type dehydrogenase/reductase
MT0131	59.2727	47.3141	39.56	37.909	77.0756	84.2736	45.0434	38.951	1.51418	5.72864	1.78e-05	0.000259122	Rv0123	Rv0123	hypothetical protein
MT0938	109.376	95.2768	134.228	157.132	150.821	158.808	188.541	190.603	1.51306	7.20583	1.02e-05	0.000164504	Rv0913c	Rv0913c	probable dioxygenase
MT3616	114.287	96.4979	93.9304	83.569	155.604	162.601	101.611	107.993	1.50972	6.7541	7.83e-06	0.000129875	Rv3515c	fadD19	acyl-CoA synthase
MT1323	46.1905	39.1486	230.865	154.032	56.6109	72.0221	154.22	129.223	1.50785	6.71413	0.00610204	0.0291165	Rv1285	cysD	probable sulfate adenylyltransferase subunit 2
MT0425	181.77	182.197	494.746	360.112	267.615	280.092	405.14	396.915	1.50485	8.16557	0.000443554	0.00363498	Rv0412c	Rv0412c	unknown probable membrane protein
MT0649	43.1981	42.163	45.9565	44.8144	66.2984	62.18	53.06	58.9402	1.50462	5.62991	6.08e-06	0.000105685	Rv0621	Rv0621	possible membrane protein
MT0897	29.809	29.4568	50.6309	38.9425	42.6247	46.4427	37.6781	38.9082	1.50336	5.11315	0.000107142	0.00115199	Rv0874c	Rv0874c	conserved hypothetical protein
MT3994	136.692	159.151	131.325	145.999	225.778	218.732	102.813	114.756	1.50245	7.14715	0.000104441	0.0011358
MT3175	55.9733	39.4538	54.7148	61.3027	68.7808	74.5339	72.0494	72.6801	1.50209	5.97098	0.000516164	0.00410488	Rv3090	Rv3090	hypothetical protein
MT3678	39.0164	35.1422	24.3068	23.5816	51.8883	59.3606	27.8578	32.9586	1.50102	5.10037	2.1e-05	0.000297995	Rv3573c	fadE34	acyl-CoA dehydrogenase
MT1553	25.8958	32.9672	49.45	49.9817	20.8885	18.3515	33.4694	29.9623	-1.50177	5.21281	0.00022203	0.00205366	Rv1505c	Rv1505c	conserved hypothetical protein
MT2092	47.8785	42.7353	29.0796	28.514	29.2439	31.0644	32.8681	35.1843	-1.50185	5.19406	0.000242553	0.00221261	Rv2033c	Rv2033c	conserved hypothetical protein
MT4000	60.0016	65.9726	52.353	52.4714	45.4098	38.2922	43.9912	42.6321	-1.50669	5.67986	4.32e-06	7.88e-05	Rv3885c	eccE2	ESX-2 secretion system
MT2933	245.799	230.084	204.836	200.256	151.306	164.395	174.712	187.093	-1.50716	7.56059	1.47e-05	0.000220474	Rv2864c	Rv2864c	Possible penicillin-binding lipoprotein
MT3750	133.009	140.988	159.716	159.951	83.9174	97.6015	106.671	116.596	-1.50868	6.93612	2.27e-06	4.44e-05	Rv3647c	Rv3647c	conserved hypothetical protein
MT0499	101.934	98.7491	111.004	112.224	66.8433	65.7683	108.926	106.024	-1.51339	6.69385	4.54e-07	1.1e-05	Rv0481c	Rv0481c	hypothetical protein
MT0722	390.739	505.574	657.464	560.556	302.127	289.831	379.837	383.646	-1.5142	8.78346	1.42e-05	0.000216185	Rv0695	Rv0695	probable mycofactonin system creatinine amidohydrolase family protein MftE
MT2598	102.202	95.3913	90.5353	92.8701	63.0289	67.4086	95.8988	92.8832	-1.51432	6.45446	1.16e-06	2.47e-05	Rv2522c	Rv2522c	possible peptidase
MT2970	227.691	305.901	330.7	339.161	189.329	161.986	223.163	224.161	-1.51909	8.04712	0.000152014	0.00149858	Rv2902c	rnhB	ribonuclease HII
MT0120	406.085	438.533	462.173	507.051	279.785	275.581	465.766	513.255	-1.52085	8.7036	4.38e-07	1.07e-05	Rv0111	Rv0111	possible acyltransferase
MT0121	171.028	196.582	125.224	111.613	121.153	120.208	86.7799	88.0037	-1.52308	6.99476	2.68e-06	5.15e-05	Rv0112	gca	#N/A
MT2723	34.1441	45.5589	57.0766	53.5988	26.5799	25.6819	40.7845	32.1025	-1.52519	5.3537	0.00400243	0.0208229	Rv2645	Rv2645	hypothetical protein
MT1750	113.635	142.82	176.79	170.473	89.4877	78.6861	141.393	129.437	-1.52548	7.03757	1.41e-05	0.000215936	Rv1709	scpA	possible segregation and condensation protein
MT0063	144.134	160.372	192.24	184.66	104.261	95.346	147.957	146.73	-1.52586	7.18867	6.87e-06	0.000117944	Rv0057	Rv0057	T-cell immunogen
MT1387	147.971	139.577	270.327	188.371	97.5403	90.6813	166.395	140.267	-1.52778	7.40087	0.00866877	0.0378683	Rv1345	mbtM	probable fatty acyl AMP ligase in mycobactin biosynthesis
MT3706	147.702	144.766	161.98	163.474	97.056	94.0645	133.026	109.833	-1.53037	7.15974	1.18e-05	0.000184868	Rv3600c	Rv3600c	conserved hypothetical protein
MT1933	198.573	178.229	338.179	319.197	116.31	128.461	335.696	347.178	-1.539	7.96879	7.62e-07	1.7e-05	Rv1885c	Rv1885c	Chorismate mutase
MT1232	51.1011	62.5767	62.4399	64.8259	40.8083	33.0635	54.0621	56.6288	-1.5403	5.90398	0.000161024	0.00156824
MT0040	71.9712	76.5801	153.762	140.503	48.3161	48.0831	270.862	256.52	-1.54097	7.43325	0.000355907	0.00303386	Rv0035	fadD34	acyl-CoA synthase
MT2179	60.155	50.214	38.3299	36.2649	33.3005	38.2409	37.7282	36.9393	-1.54137	5.26918	2.84e-05	0.000389153	Rv2119	Rv2119	conserved hypothetical protein
MT1437	983.504	1116.27	1025.16	953.88	698.948	662.552	831.925	747.988	-1.54226	9.80377	0.000544194	0.0042697	Rv1392	metK	S-adenosylmethionine synthase
MT3044	37.3284	47.6957	49.8928	46.2706	29.4861	25.6819	38.8806	33.943	-1.54241	5.21959	0.000167862	0.00162697	Rv2966c	Rv2966c	Possible methyltransferase
MT3589	59.8098	75.6644	51.1229	41.4792	43.8356	43.8797	39.1311	42.4609	-1.54442	5.50982	1.23e-05	0.000191767	Rv3485c	Rv3485c	short-chain alcohol dehydrogenase family
MT2447	179.276	171.056	239.377	195.887	112.071	114.467	201.768	168.859	-1.54638	7.60457	0.000255612	0.00231083	Rv2379c	mbtF	mycobactin/exochelin synthesis (lysine ligation)
MT2091	89.2735	70.1699	760.251	894.691	52.7965	50.2873	1554.37	1500	-1.5468	9.03592	0.00584065	0.028102	Rv2032	acg	conserved protein
MT1775	67.3675	70.2462	799.417	746.249	43.5329	45.3663	798.906	783.643	-1.54763	8.65871	6.08e-05	0.000725507
MT3434	98.596	113.554	177.331	190.156	70.1733	66.6397	159.881	171.941	-1.55097	7.00739	5.9e-07	1.37e-05	Rv3331	sugI	probable sugar transport protein
MT3005	868.066	915.222	691.267	590.667	599.349	546.497	421.674	376.627	-1.55635	9.1988	4.47e-05	0.000561572	Rv2935	ppsE	phenolpthiocerol synthesis (pksF)
MT2448	293.486	272.361	418.234	372.044	181.397	180.799	365.458	307.67	-1.56225	8.45813	0.000284914	0.00251924	Rv2380c	mbtE	mycobactin/exochelin synthesis (lysine ligation)
MT4038	78.1095	96.9557	114.498	109.405	56.6109	55.4135	58.0704	70.1119	-1.56286	6.36298	2.77e-06	5.29e-05	Rv3919c	gid	Probable glucose-inhibited division protein B Gid
MT1780	68.7103	56.1664	941.174	1449	41.0505	38.7023	2550.29	2388.77	-1.56582	9.65158	0.0452744	0.131423	Rv1738	Rv1738	possibly interact with ribosome structo=ural prection
MT2391	699.264	740.771	244.249	196.357	456.823	462.531	104.567	87.9609	-1.56634	8.37473	0.000163171	0.00158531	Rv2329c	narK1	probable nitrite extrusion protein
MT2031	272.347	310.213	400.471	386.137	188.118	183.003	266.853	236.959	-1.56976	8.02264	3.25e-05	0.000435401	Rv1979c	Rv1979c	possible permease/ involved in clofazamin resistance
MT2796	483.274	365.921	157.404	152.247	264.346	276.401	181.426	190.903	-1.57034	8.16586	1.92e-05	0.000274864	Rv2724c	fadE20	acyl-CoA dehydrogenase
MT1000	131.09	148.62	131.571	94.8431	87.6107	90.4249	65.5359	54.5314	-1.571	6.56221	0.0020071	0.0120363	Rv0972c	fadE12	acyl-CoA dehydrogenase
MT1745	94.3375	92.4151	18.4515	18.2264	59.3961	59.4119	14.7305	15.7088	-1.57183	5.39806	8.21e-06	0.000135108	Rv1705c	PPE22	PPE-family protein
MT1054	39.8604	46.2839	36.657	38.2379	28.2752	26.5021	29.0602	30.476	-1.57344	5.06709	1.77e-06	3.58e-05	Rv1026	Rv1026	probable exoployphosphatase
MT2415	257.692	248.857	207.69	247.748	161.841	158.192	239.446	257.12	-1.58285	7.77312	1.29e-07	3.67e-06	Rv2350c	plcB	phospholipase C precursor
MT4040	548.838	720.052	712.424	754.705	431.999	369.492	469.273	424.609	-1.58327	9.20025	3.52e-05	0.000464856	Rv3921c	YidC	putative transcolase
MT1998	79.4139	85.2035	70.4601	66.8458	57.398	46.0839	60.3752	55.2163	-1.59228	6.07177	2.62e-06	5.06e-05	Rv1947	Rv1947	hypothetical protein
MT0567	83.0585	122.788	124.338	129.511	71.0815	58.0791	91.7402	84.451	-1.59444	6.62772	0.000159315	0.00155912	Rv0542c	menE	o-succinylbenzoic acid-CoA ligase
MT3225	133.507	145.643	95.8986	65.9533	88.7611	86.0677	61.6779	58.7262	-1.59678	6.38734	2.27e-05	0.000319085	Rv3138	pflA	pyruvate lyase activating protein
MT3000	2227.42	2320.95	2136.54	1412.26	1422.72	1421.68	558.307	486.717	-1.59906	10.5359	0.0166014	0.0626162	Rv2931	ppsA	phenolpthiocerol synthesis (pksB)
MT1026	159.02	163.348	111.791	121.995	100.144	100.882	104.517	106.152	-1.60355	6.95636	1.47e-05	0.000220474	Rv0997	Rv0997	hypothetical protein
MT1668	147.587	165.37	159.175	190.767	105.169	90.0661	159.33	174.809	-1.60361	7.15336	5.03e-07	1.2e-05	Rv1632c	Rv1632c	hypothetical protein
MT0122	267.667	302.848	160.257	141.818	181.579	172.751	84.6254	83.6377	-1.61026	7.44688	2.38e-08	8.15e-07	Rv0113 / Rv0114	gmhA/ gmhB	phosphoheptose isomerase
MT0058	36.6762	39.4157	40.5933	41.0094	24.6424	22.6062	35.674	32.5305	-1.61178	5.10944	3.26e-07	8.15e-06	Rv0052	Rv0052	conserved hypothetical protein
MT1919	171.948	241.683	378.477	365.186	135.987	120.362	273.818	269.704	-1.61383	7.93626	1.35e-05	0.00020735	Rv1870c	Rv1870c	hypothetical protein
MT1205	234.559	247.903	518.462	429.495	147.552	151.17	272.966	266.237	-1.61502	8.08413	4.63e-05	0.000575008	Rv1168c	PPE17	PPE-family protein
MT1257	53.3646	55.1743	50.9261	44.8144	32.1502	34.7039	47.5987	46.356	-1.62241	5.34906	7.29e-08	2.18e-06	Rv1219c	Rv1219c	Regulator of Antimicrobial-Assisted Survival),
MT2446	40.7811	39.492	49.45	45.1432	25.1268	24.0416	44.3419	36.7253	-1.63284	5.51886	0.000204209	0.00191647	Rv2378c	mbtG	mycobactin/exochelin synthesis (lysine hydroxylase)
MT3469	58.5821	66.0871	62.4399	53.3639	40.0212	36.1905	43.4902	45.1575	-1.63661	5.71303	3.43e-06	6.43e-05	Rv3361c	Rv3361c	conserved hypothetical protein
MT1162	2174.37	1847.46	756.462	668.787	1229.27	1218.74	620.536	643.548	-1.64289	10.0651	9.61e-05	0.00105605	Rv1130	prpD	methyl citrate dehydratase
MT3021	526.817	585.741	375.377	302.568	320.23	348.372	150.312	171.342	-1.6639	8.37118	5.01e-07	1.2e-05	Rv2948c	fadD22	P-hydroxybenzoyl-AMP ligase
MT3290.1	37.9422	36.8592	58.9956	53.7867	20.2831	24.4004	51.4567	59.4538	-1.67264	5.43627	0.00135967	0.00877599	Rv3197A	whiB7	Probable transcriptional regulatory protein WhiB-like WhiB7
MT1290	320.801	309.449	244.544	254.418	193.083	182.9	227.371	238.243	-1.67644	7.94382	2.53e-11	1.6e-09	Rv1251c	Rv1251c	hypothetical protein
MT1904	277.45	248.628	160.011	178.882	151.548	161.371	156.174	175.879	-1.68102	7.68219	2.6e-07	6.73e-06	Rv1856c	Rv1856c	possible oxidoreductase
MT2414	191.399	195.056	166.211	192.599	116.612	110.981	198.562	210.721	-1.69819	7.36098	3.24e-09	1.33e-07	Rv2349c	plcC	phospholipase C precursor
MT1776	7.25083	6.56292	46.3009	60.3632	4.23825	3.89586	80.7674	60.8663	-1.69908	5.31338	0.00787084	0.0352222	Rv1735c	Rv1735c	hypothetical membrane protein
MT1389	40.1673	36.5921	82.7119	82.6295	22.7655	22.4012	67.4899	57.0996	-1.69944	5.92639	5.67e-05	0.000680177	Rv1347c	mbtK	possible aminoglycoside 6'-N-acetyltransferase
MT2458	224.737	214.707	36.8538	41.5261	130.114	126.974	36.3253	40.6204	-1.70939	6.60572	2.59e-11	1.6e-09	Rv2389c	rpfD	probable resuscitation-promoting factor
MT4039	324.906	437.732	426.106	427.757	235.586	210.479	192.349	183.669	-1.70986	8.29823	6.26e-07	1.43e-05	Rv3920c	Rv3920c	jag like protein involved in cell divison
MT3168	965.089	1265.58	1231.18	1216.24	604.798	698.743	842.296	815.061	-1.71118	9.87998	8.83e-05	0.00098399	Rv3083	Rv3083	probable monooxygenase
MT0167	143.52	135.685	77.5455	76.1469	86.2787	76.5844	68.3918	68.3141	-1.71497	6.57699	5.4e-09	2.14e-07	Rv0158	Rv0158	transcriptional regulator (TetR/AcrR family)
MT0001	658.905	858.102	1495.9	1526.84	460.092	424.239	1322.19	1288.12	-1.71547	10.0653	1.29e-05	0.000200672	Rv0001	dnaA	chromosomal replication initiator protein
MT1234	760.685	801.478	4500.93	4309.65	456.641	453.765	2018.28	1516.82	-1.71589	10.5669	0.000688859	0.00517245	Rv1196	PPE18	PPE-family protein
MT1392	58.467	55.7848	86.7466	66.7519	35.2986	31.1156	45.1436	41.7761	-1.7211	5.85267	1.52e-05	0.00022669	Rv1349	irtB	priron regulated transporterobable membrane protein
MT3715	172.524	259.617	159.126	153.327	133.808	115.543	167.096	168.388	-1.73334	7.48272	1.49e-05	0.00022285	Rv3612c	Rv3612c	conserved hypothetical protein
MT3947	21.5223	18.7349	63.8668	51.203	11.08	12.0977	41.7365	35.484	-1.73576	5.50938	0.00536984	0.0261488	Rv3839	Rv3839	hypothetical protein
MT3023	1313.63	1590.25	1439.22	1364.91	859.094	812.748	881.277	805.816	-1.73694	10.2048	6.42e-05	0.000758532	Rv2950c	fadD29	acyl-CoA synthase
MT3084	65.3726	79.8235	103.328	98.2253	44.3805	38.446	79.9157	80.4275	-1.75461	6.18974	4.25e-10	2.06e-08
MT2617	56.2419	71.2764	126.405	110.345	36.2068	36.4468	77.0597	63.8198	-1.75501	6.19938	2.23e-05	0.000314743
MT3022	298.051	357.45	287.499	237.084	181.518	189.769	117.544	111.075	-1.76538	7.82659	2.83e-07	7.27e-06	Rv2949c	Rv2949c	chorismate pyruvate lyase
MT1206	90.3093	87.8745	283.513	214.254	50.9196	49.9798	124.759	110.005	-1.76591	6.89832	0.00142698	0.00916175	Rv1169c	lipX	possible lipase/ PE-family protein
MT1779	47.7634	40.2933	568.06	679.685	25.0057	24.708	1153.34	1096.88	-1.77115	8.62295	0.00202361	0.0121056	Rv1737c	narK2	nitrite extrusion protein
MT1336	3196.43	4412.61	8405.76	8636.87	2259.11	2013.6	5562.88	5112.69	-1.78085	12.4293	0.0019283	0.0116916	Rv1297	rho	transcription termination factor rho
MT0600	22.8651	17.7428	274.706	353.301	11.6855	11.0724	754.113	593.682	-1.78444	7.7655	0.00210162	0.012387
MT1385	76.3831	70.8567	225.059	156.381	43.654	38.5998	136.182	95.1518	-1.79023	7.03991	0.00651809	0.0304177	Rv1344	mbtL	acyl carrier protein involved in mycobactin synthesis
MT2450	68.7486	65.9726	155.042	111.613	37.1755	37.8308	92.9427	88.0037	-1.79595	6.68785	0.00151507	0.00960497	Rv2382c	mbtC	mycobactin/exochelin synthesis
MT0203	81.9075	65.8963	31.9826	34.7147	40.8689	41.3679	34.722	36.2544	-1.79702	5.35971	3.63e-10	1.79e-08	Rv0193c	Rv0193c	hypothetical protein
MT0207	279.56	255.038	216.055	163.944	142.163	154.45	128.516	117.196	-1.8022	7.47379	5.14e-05	0.000628532	Rv0197	Rv0197	possible oxidoreductase
MT2724	34.873	43.6892	36.8046	41.5731	22.0389	21.3247	28.4089	23.9699	-1.81179	5.05096	8.29e-05	0.000938998	Rv2646	Rv2646	Probable integrase
MT2449	101.358	93.9414	169.705	129.981	52.2516	55.1572	133.527	121.861	-1.81797	7.02206	1.45e-05	0.000219535	Rv2381c	mbtD	mycobactin/exochelin synthesis (polyketide
MT1682	319.42	393.89	523.826	479.665	198.35	193.922	273.567	261.742	-1.81843	8.40039	8.4e-09	3.11e-07	Rv1644	tsnR	putative 23S rRNA methyltransferase
MT3846	94.2992	109.28	87.0418	79.764	57.3375	53.9782	42.8388	42.5893	-1.82923	6.07063	1.58e-09	6.84e-08
MT2451	229.686	195.018	688.511	460.217	110.982	120.105	398.576	334.465	-1.83771	8.56692	0.000476581	0.00382023	Rv2383c	mbtB	mycobactin/exochelin synthesis (serine/threonine
MT1087	201.872	184.792	119.123	91.179	106.743	103.599	65.6862	49.2666	-1.83824	7.03874	0.0107162	0.0449146	Rv1057	Rv1057	B-propeller gene
MT0721	700.568	950.098	1144.83	972.341	476.319	421.573	522.684	497.974	-1.83846	9.45573	1.79e-07	4.97e-06	Rv0694	lldD1	L-lactate dehydrogenase (cytochrome)
MT1420	177.051	186.891	67.6555	64.1682	102.868	92.8855	54.7635	49.9943	-1.85968	6.56335	5.76e-12	4.14e-10	Rv1376	Rv1376	conserved hypothetical protein
MT1163	1286.97	1116.23	395.305	358.233	662.56	629.54	414.76	422.298	-1.85993	9.32436	6.73e-08	2.04e-06	Rv1131	prpC	methylcitrate synthase
MT3170	312.131	453.414	408.885	365.609	182.669	226.985	260.44	225.402	-1.86841	8.19059	9.73e-08	2.86e-06	Rv3085	Rv3085	short chain alcohol dehydrogenase
MT2452	27.7373	26.2135	65.0477	53.9276	13.4413	15.0708	41.8868	38.5658	-1.89086	5.51443	0.000690319	0.00517354	Rv2384	mbtA	mycobactin/exochelin synthesis (salicylate-AMP
MT1160	121.768	124.314	52.0086	46.1767	69.9312	59.8732	30.2126	27.7794	-1.89619	6.00122	1.73e-05	0.000253024	Rv1128c	Rv1128c	hypothetical protein
MT1164	399.525	418.768	199.571	188.841	220.026	210.889	193.251	192.701	-1.89906	7.94861	8.71e-14	8.78e-12	Rv1132	Rv1132	conserved membrane protein
MT2088	96.601	75.7025	1569.51	2038.02	44.8649	45.4175	3503.86	3488.34	-1.90835	10.4416	0.00457278	0.0230468	Rv2029c	pfkB	phosphofructokinase
MT1390	111.755	111.341	193.962	165.024	57.8219	58.848	133.627	109.619	-1.91204	7.08558	3.47e-06	6.48e-05	Rv1348	irtA	iron regulated transporter
MT2459	258.651	242.828	22.5354	21.2328	129.448	132.254	24.3505	26.7521	-1.91607	6.57382	1.03e-15	1.43e-13	Rv2390c	Rv2390c	probable Cl- and pH sensitive gene
MT3034	239.546	229.168	218.023	173.715	113.827	129.23	93.8445	79.443	-1.92818	7.32238	3.48e-05	0.00046135	Rv2958c	Rv2958c	Possible glycosyltransferases
MT3035	282.169	254.847	288.089	240.279	131.386	147.069	189.593	168.089	-1.92836	7.77161	1.13e-05	0.000179461	Rv2959c	Rv2959c	Possible methyltransferase
MT1905	162.856	172.964	110.611	106.07	90.638	78.9424	107.523	113.044	-1.98067	6.95117	1.89e-07	5.18e-06	Rv1857	modA	molybdate binding protein
MT0258	1702.56	1175.18	1114.81	789.842	680.603	771.226	595.334	508.718	-1.98213	10.0881	0.00673171	0.0312196	Rv0244c	fadE5	acyl-CoA dehydrogenase
MT2089	529.848	388.433	7923.61	9499.53	225.959	235.494	18883.7	18195.6	-1.98993	12.7584	0.00599154	0.0286911	Rv2030c	Rv2030c	Conserved protein
MT0266	131.321	181.74	134.081	132.047	83.9779	71.4583	116.041	91.6847	-2.01455	6.69179	2.08e-07	5.59e-06	Rv0252	nirB	nitrite reductase flavoprotein
MT1038	303.691	336.96	723.397	683.302	156.876	160.755	574.691	545.743	-2.01685	8.7544	1.81e-13	1.7e-11	Rv1009	rpfB	resuscitation -promoting factor RpfB
MT3065	54.9759	49.9469	45.5629	59.1888	23.492	28.0912	33.1688	29.8767	-2.03214	5.22678	2.9e-07	7.39e-06	Rv2987c	leuD	3-isopropylmalate dehydratase small subunit
MT1774	43.9654	30.6397	687.921	905.448	18.0428	18.3003	1629.88	1416.28	-2.05235	8.99948	0.000502761	0.00401737	Rv1733c	Rv1733c	Probable conserved transmembrane protein
MT1861	367.913	332.801	1701.08	1725.87	167.835	173.161	2009.97	1834.68	-2.05484	10.0772	5.4e-05	0.000657588	Rv1813c	Rv1813c	conserved hypothetical protein
MT3904	123.494	166.286	121.731	116.076	71.2026	69.7666	88.0325	91.3423	-2.05568	6.6051	2.68e-11	1.64e-09	Rv3797	fadE35	acyl-CoA dehydrogenase
MT0977	312.783	314.524	883.95	932.506	154.636	149.273	815.741	801.706	-2.06424	9.14923	1.1e-16	1.77e-14	Rv0950c	Rv0950c	conserved hypothetical protein
MT3561	74.4649	77.3051	75.0853	62.9938	40.2028	33.2173	40.534	34.0715	-2.06823	5.73442	2.41e-07	6.31e-06	Rv3453/Rv3454	Rv3453/Rv3454	hypothetical protein
MT2063	143.252	118.629	3224.68	4889	65.814	60.027	8055.85	7217.24	-2.08107	11.3531	0.00171756	0.0106378	Rv2007c	fdxA	ferredoxin
MT3169	284.931	406.71	381.38	371.621	140.165	191.512	238.344	229.94	-2.08487	8.10524	2.56e-06	4.97e-05	Rv3084	lipR	probable acetyl-hydrolase
MT0086	258.882	170.407	1812.97	1566.44	96.9349	106.47	2205.37	2200.86	-2.1103	10.0738	2.45e-05	0.000343352	Rv0079	DATIN/Rv0079	putative dormancy associated translation inhibitor
MT3510	63.6462	62.2333	222.894	193.162	28.0936	31.2694	164.441	141.294	-2.11944	7.24953	1.64e-07	4.58e-06	Rv3402c	Rv3402c	conserved protein
MT1039	116.512	149.612	305.212	273.537	64.8452	60.232	209.635	176.906	-2.12802	7.41871	6.8e-11	3.81e-09	Rv1010	ksgA	16S rRNA dimethyltransferase
MT3220.2	667.69	723.562	557.875	466.183	326.709	325.612	253.876	228.741	-2.13276	8.7551	0.000344539	0.00296201	Rv3135	PPE50	PPE-family protein
MT3347	326.134	565.938	625.727	538.102	199.077	217.194	272.164	265.038	-2.14291	8.54898	6.8e-06	0.000117183	Rv3249c	Rv3249c	transcriptional regulator (TetR/AcrR family)
MT3067	93.2633	117.713	55.2069	55.6187	47.529	48.3394	43.7908	34.7563	-2.20039	5.72348	5.63e-15	7.09e-13	Rv2989	Rv2989	transcriptional regulator (IclR family)
MT2090	709.776	519.997	9305.9	12478.4	272.52	284.141	27673.7	26888.7	-2.20916	13.2945	0.00236368	0.0134991	Rv2031c	hspX	heat shock protein
MT2245	1285.47	1491.16	2284.29	2348.95	638.039	594.272	2080.81	2041.42	-2.25322	10.6534	1.84e-12	1.4e-10	Rv2190c	Rv2190c	possible member of NlpC/P60 family
MT3179	182.422	221.346	156.173	156.756	91.3646	81.1467	109.778	99.8602	-2.34101	7.16579	2.66e-13	2.28e-11	Rv3095	Rv3095	putative transcriptional regulator
MT0087	97.4834	67.9949	796.17	718.675	36.0251	34.6014	1026.58	915.092	-2.34295	9.0043	4.01e-06	7.38e-05	Rv0080	Rv0080	conserved hypothetical protein
MT1777	9.55268	8.96678	131.522	170.708	4.23825	3.63955	439.211	368.622	-2.35122	7.20548	0.00342034	0.0182902
MT2454	56.1652	47.2759	135.459	109.828	20.5252	21.9911	82.2204	61.38	-2.43187	6.41756	3.49e-08	1.13e-06	Rv2386c	mbtI	mycobactin/exochelin synthesis (isochorismate synthase)
MT3221	2608.19	2611.59	1906.9	1356.97	1047.64	1055.32	698.197	505.978	-2.48211	10.4244	0.000131891	0.00133614	Rv3136	PPE51	PPE-family protein
MT3224	230.53	225.162	115.383	64.591	90.7591	92.6804	35.4234	30.69	-2.484	6.51319	2.46e-09	1.03e-07	Rv3137	Rv3137	probable monophosphatase
MT0206	90.6546	95.811	72.2314	52.1426	38.6286	36.1905	32.4172	23.5418	-2.49234	5.78299	8.54e-08	2.53e-06	Rv0196	Rv0196	transcriptional regulator (TetR/AcrR family)
MT2087	54.5539	40.8275	688.708	871.485	20.162	17.2751	1360.82	1285.81	-2.54824	9.31988	3.65e-05	0.000480023	Rv2028c	Rv2028c	Universal stress protein family protein
MT3178	865.496	887.444	429.108	414.275	374.722	299.007	321.617	258.575	-2.60217	8.91688	2.31e-18	5.18e-16	Rv3094c	Rv3094c	conserved hypothetical protein
MT2526	122.996	102.756	200.211	123.78	41.111	45.0587	70.3959	53.0333	-2.61946	6.32711	0.00090026	0.00641316	Rv2450c	rpfE	probable resuscitation promoting factor
MT1722	136.538	135.494	53.2879	45.4251	54.4918	47.8268	34.3211	35.3128	-2.65982	5.89623	1.98e-19	5.32e-17	Rv1682	Rv1682	Probable coiled-coil structural protein
MT3533	122.075	143.774	100.967	101.795	53.402	45.9301	70.2957	72.038	-2.67787	6.33294	9.36e-21	2.9e-18	Rv3429	PPE59	PPE-family protein
MT1233	248.792	267.363	2441.85	2775.21	91.183	93.1931	1244.03	1102.91	-2.79933	9.77285	1.08e-05	0.000172476	Rv1195	PE13	PE-family protein
MT3066	199.302	232.717	173.592	172.399	70.4155	76.9945	140.892	103.627	-2.92995	6.97843	6.08e-21	2.04e-18	Rv2988c	leuC	3-isopropylmalate dehydratase large subunit
MT0484	440.881	520.684	322.384	249.063	162.749	165.369	181.576	168.046	-2.93046	8.22594	9.63e-09	3.5e-07	Rv0468	fadB2	3-hydroxybutyryl-CoA dehydrogenase
MT1449	678.01	478.254	65.8841	39.0834	194.354	197.92	88.4333	83.8089	-2.9475	7.52861	2.1e-13	1.93e-11	Rv1405c	Rv1405c	similar to phosphatidylethanolamine N-methyltransferase
MT0483	3378.89	3093.5	1967.18	1403.25	1114.48	1056.6	881.928	670.471	-2.98118	10.9342	2.7e-05	0.000375454	Rv0467	iclI	isocitrate lyase
MT3349	37.4434	85.7759	100.179	80.5156	17.4374	21.8373	23.8494	23.8415	-3.13583	5.76891	0.000156239	0.00153274	Rv3251c	rubA	rubredoxin A
MT2244	92.8797	127.405	274.214	255.686	36.5095	30.0904	163.94	148.998	-3.31023	7.17227	6.22e-23	2.82e-20	Rv2189c	Rv2189c	hypothetical protein
MT3350	583.481	1269.73	1226.41	925.225	273.67	283.065	408.096	339.816	-3.32866	9.40775	4.53e-08	1.42e-06	Rv3252c	alkB	possible alkane-1 monooxygenase
MT1161	182.767	176.283	57.2242	46.8343	53.1598	51.8764	35.0727	28.6782	-3.4182	6.36219	4.82e-12	3.54e-10	Rv1129c	PrpR	probable PrpCD transcriptional regulator (PbsX/Xre family)
MT3176.1	769.701	882.599	446.723	396.283	249.875	218.988	292.005	238.243	-3.52429	8.6936	6.29e-23	2.82e-20	Rv3092c	Rv3092c	probable conserved integral membrane protein
MT1924.1	79.3755	84.6693	360.764	332.726	22.826	21.8886	222.712	173.867	-3.6684	7.76243	4.39e-10	2.11e-08
MT3848	144.94	330.474	398.7	323.707	51.0407	41.4704	116.491	94.7666	-5.13952	7.47174	6.44e-12	4.56e-10	Rv3740c	Rv3740c	putative diacylglycerol o-acyltransferase
MT3850	220.441	374.812	324.599	283.872	36.8122	28.7063	136.032	90.2722	-9.08681	7.48901	7.07e-19	1.78e-16	Rv3742c	Rv3742c	possible monooxygenase-b
MT3849	136.883	272.361	275.985	222.992	20.2831	18.6591	83.8238	58.4694	-10.5078	7.05359	4.85e-17	8.88e-15	Rv3741c	Rv3741c	possible oxidoreductase

## Sheet: S2D 5% pH 7.0 vs 0.5% pH 7.0
Table S2D: All Genes induced/repressed (>1.5-fold, p<0.05) by 5% CO2 pH 7.0 vs. 0.5 % CO2 at pH 7.0
	0.5% CO2, pH 5.7		0.5% CO2, pH 7.0		5% CO2, pH 5.7		5% CO2, pH 7.0
MT Number	rep 1	rep2	rep 1	rep2	rep 1	rep2	rep 1	rep2	Fold-change (5%/0.5% CO2, at pH 7.0)	Log2 CPM	p-value	FDR	Rv Number	Gene Name	Gene Function
MT1062	14.2331	14.4232	11.4153	10.4755	33.906	36.7544	139.589	150.24	13.2406	6.25907	1.18409e-158	4.77426e-155	Rv1033c	trcR	two-component response regulator
MT3326	66.6002	57.3111	58.1591	115.653	347.234	352.627	285.342	483.592	4.42366	7.55048	0.000351085	0.00465266	Rv3229c	desA3	Possible linoleoyl-CoA desaturase
MT1061	46.6125	44.4142	43.0535	42.8414	61.1519	57.7202	176.666	181.657	4.17146	6.76784	3.21826e-67	6.48801e-64	Rv1032c	trcS	sensor histidine kinase
MT1856	350.303	219.095	50.0897	47.9148	1999.3	2429.89	95.5481	215.344	3.1725	9.18577	2.22061e-06	7.33893e-05	Rv1807	PPE31	PPE-family protein
MT0598	74.6183	59.3716	298.471	514.473	60.3043	66.0758	1134.65	1080.66	2.72494	8.6584	3.67987e-09	2.55814e-07
MT1777	9.55268	8.96678	131.522	170.708	4.23825	3.63955	439.211	368.622	2.67278	7.20548	0.000422256	0.00538777
MT1603	38.6711	34.2646	13.1375	21.0919	144.464	158.295	34.4715	53.7182	2.57602	5.41411	0.000519093	0.00636479	Rv1552	frdA	fumarate reductase flavoprotein subunit
MT2090	709.776	519.997	9305.9	12478.4	272.52	284.141	27673.7	26888.7	2.50466	13.2945	0.000447789	0.00565983	Rv2031c	hspX	heat shock protein
MT3762	73.6209	95.1624	92.3067	95.2659	459.245	470.015	141.594	319.227	2.45685	7.79843	0.00193438	0.0178069
MT3327	60.8456	64.3701	63.7192	68.443	111.284	116.927	129.969	193.642	2.44876	6.47562	1.2155e-06	4.53788e-05	Rv3230c	Rv3230c	Hypothetical oxidoreductase
MT0037	56.779	47.4286	102.393	98.1313	38.5075	42.8545	245.208	238.029	2.40978	7.13951	2.30108e-20	2.31949e-17	Rv0032	bioF2	C-terminal similar to B. subtilis BioF
MT2059	45.4616	37.8131	249.12	457.069	34.2693	37.6771	823.758	820.626	2.32845	8.26411	1.57127e-05	0.000369456	Rv2003c	Rv2003c	conserved hypothetical protein
MT0599	30.6146	22.436	179.299	221.676	22.4627	24.4004	491.369	431.757	2.30203	7.30255	3.51458e-09	2.4977e-07	Rv0572c	Rv0572c	hypothetical protein
MT2702	67.1373	59.1426	949.834	1161.75	51.525	48.6982	2501.03	2271.7	2.26025	9.38793	5.67789e-05	0.00103123	Rv2627c	Rv2627c	conserved protein
MT1778	101.972	88.5995	1119.93	1643.2	69.689	67.2036	3056.14	3184.61	2.25857	10.1284	3.35994e-05	0.000670153	Rv1736c	narX	fused nitrate reductase
MT2701	259.726	227.833	5006.55	5306.94	175.343	165.266	12649.8	10267.7	2.22209	11.841	0.000785497	0.00892148	Rv2626c	hrp1	Hypoxic response protein 1 Hrp1
MT0601	16.7268	14.9192	42.5122	51.5319	19.2538	20.402	100.158	105.681	2.18839	5.49026	5.28565e-12	8.8799e-10	Rv0573c	pncB2	nicotinic acid phosphoribosyltransferase
MT0600	22.8651	17.7428	274.706	353.301	11.6855	11.0724	754.113	593.682	2.14605	7.7655	2.35179e-05	0.000509348
MT1856.1	109.184	87.9508	24.4052	31.8023	374.298	473.911	39.081	80.7271	2.13228	7.07133	6.77582e-05	0.00118783	Rv1808	PPE32	PPE-family protein
MT0597	86.2427	80.1287	320.564	370.588	83.3725	80.3777	799.006	673.168	2.12993	8.30209	2.98644e-08	1.62721e-06	Rv0571c	Rv0571c	conserved hypothetical protein
MT2089	529.848	388.433	7923.61	9499.53	225.959	235.494	18883.7	18195.6	2.12816	12.7584	0.0025759	0.0223837	Rv2030c	Rv2030c	Conserved protein
MT3218	281.938	280.031	1495.06	2093.97	231.893	214.58	4127.66	3453.5	2.1123	10.4518	2.62742e-05	0.000546071	Rv3132c	dosS/devS	sensor histidine kinase
MT1684	310.712	266.294	187.32	208.382	633.316	762.717	368.865	454.486	2.08078	8.48294	3.94434e-08	2.01311e-06	Rv1646	PE17	PE-family protein
MT1780	68.7103	56.1664	941.174	1449	41.0505	38.7023	2550.29	2388.77	2.06639	9.65158	0.0011523	0.0122266	Rv1738	Rv1738	possibly interact with ribosome structo=ural prection
MT2699	56.0884	44.9865	862.693	782.89	40.3239	40.2401	1701.93	1554.79	1.97906	9.19123	0.000277672	0.00388741	Rv2624c	Rv2624c	Universal stress protein family protein
MT3216	274.419	226.65	3974.5	3837.13	195.141	197.1	7883.04	7363.29	1.95175	11.1805	0.00035195	0.00465266	Rv3130c	tgs1	triglycerol synthase
MT3694	87.5087	86.1193	77.5455	75.0665	91.0619	87.9644	139.84	156.917	1.94477	6.79388	6.36768e-11	7.1318e-09	Rv3588c	canB	beta- carbonic anhydrase
MT2088	96.601	75.7025	1569.51	2038.02	44.8649	45.4175	3503.86	3488.34	1.93822	10.4416	0.00344679	0.0280756	Rv2029c	pfkB	phosphofructokinase
MT1774	43.9654	30.6397	687.921	905.448	18.0428	18.3003	1629.88	1416.28	1.91175	8.99948	0.00130814	0.013559	Rv1733c	Rv1733c	Probable conserved transmembrane protein
MT3219	92.2659	78.984	789.035	840.153	80.9506	85.2988	1622.26	1454.89	1.88874	8.99118	5.02802e-06	0.000144807	Rv3133c	DosR/DevR	two-component response regulator
MT2063	143.252	118.629	3224.68	4889	65.814	60.027	8055.85	7217.24	1.88238	11.3531	0.00638914	0.044724	Rv2007c	fdxA	ferredoxin
MT2053	94.6444	77.8393	904.96	855.749	89.1849	95.8586	1688.3	1620.02	1.87896	9.11432	3.92823e-05	0.00075783	Rv1997	ctpF	probable cation transport ATPase
MT3227	518.684	423.499	599.797	586.439	476.682	504.873	1102.69	1106.55	1.86239	9.45462	9.39724e-08	4.67774e-06	Rv3140	fadE23	acyl-CoA dehydrogenase
MT2091	89.2735	70.1699	760.251	894.691	52.7965	50.2873	1554.37	1500	1.84559	9.03592	9.03369e-05	0.00151766	Rv2032	acg	conserved protein
MT3427	350.802	401.826	450.413	568.354	909.771	939.107	830.722	1028.44	1.82492	9.36386	1.04376e-05	0.000269772
MT2060	118.891	105.465	722.659	894.362	112.919	120.669	1520.2	1400.53	1.80621	9.06869	3.37391e-06	0.000104643	Rv2004c	Rv2004c	hypothetical protein
MT1779	47.7634	40.2933	568.06	679.685	25.0057	24.708	1153.34	1096.88	1.80341	8.62295	0.00114522	0.0121834	Rv1737c	narK2	nitrite extrusion protein
MT2061	96.6394	89.6297	629.467	845.414	116.128	120.772	1360.22	1295.23	1.80042	8.85954	0.000130595	0.00205687	Rv2005c	Rv2005c	Universal stress protein family protein
MT0040	71.9712	76.5801	153.762	140.503	48.3161	48.0831	270.862	256.52	1.79216	7.43325	9.5689e-07	3.70979e-05	Rv0035	fadD34	acyl-CoA synthase
MT0083	59.4261	44.4524	45.0708	38.9895	96.5716	112.314	72.8009	77.474	1.78806	6.05382	5.0507e-07	2.13379e-05	Rv0077c	Rv0077c	probable oxidoreductase
MT3426	61.5362	74.4052	76.709	97.5676	183.637	186.079	140.291	169.587	1.77811	6.93496	4.59497e-06	0.000137008
MT2703	32.4177	30.2581	167.49	174.466	27.6697	25.6307	347.17	260.116	1.7757	6.76773	1.56983e-05	0.000369456	Rv2628	Rv2628	T-cell antigen
MT0475	37.1365	31.0976	30.2112	29.5944	55.2184	65.7683	45.3941	60.6095	1.77309	5.35251	0.000220844	0.00319269	Rv0459	Rv0459	conserved hypothetical protein
MT2634	409.001	350.62	327.206	331.27	3566.25	3922.05	554.149	612.216	1.77131	9.94187	0.00162188	0.0158723	Rv2557	Rv2557	conserved hypothetical protein
MT3425	177.588	200.093	222.205	251.506	403.845	418.754	375.929	444.855	1.73271	8.24131	2.59386e-06	8.30036e-05	Rv3324c	moaC3	molybdenum cofactor biosynthesis, protein C
MT2559	297.054	255.611	131.129	166.95	246.787	268.148	216.198	298.468	1.72663	7.64292	0.0194629	0.0961698	Rv2485c	lipQ	probable carboxlyesterase
MT1855	94.2224	60.0965	23.5687	20.5282	425.823	648.148	25.102	50.8932	1.72446	7.17718	0.0142929	0.0779363	Rv1806	PE20	PE-family protein
MT0088	8.13321	7.0208	87.5831	76.8515	22.0389	19.7356	152.216	130.208	1.71734	6.57522	2.12418e-06	7.10351e-05	Rv0081	Rv0081	predicted to response to early hypoxia responses/ , is a regulatory hub,transcriptional regulator (ArsR family)
MT3969	1641.72	2065.26	330.946	304.588	3359.48	3206.34	449.181	641.964	1.71696	10.362	0.0017367	0.0167077	Rv3854c	ethA	Monooxegenase/ activates prodrug ethionamide
MT2087	54.5539	40.8275	688.708	871.485	20.162	17.2751	1360.82	1285.81	1.69634	9.31988	0.0163877	0.0860352	Rv2028c	Rv2028c	Universal stress protein family protein
MT0602	32.9548	28.7319	180.431	191.8	24.703	25.4256	309.341	319.612	1.68967	7.10737	0.000955841	0.0104659	Rv0574c	Rv0574c	probable polyglutamate synthase-like protein
MT2062	142.945	131.068	233.128	331.505	132.778	128.153	504.796	448.365	1.68796	7.97506	1.23882e-05	0.000308329	Rv2006	otsB1	trehalose-6-phosphate phosphatase
MT1857	789.995	737.566	159.618	191.894	1410.19	1472.17	231.48	359.163	1.68049	9.33338	4.95517e-05	0.000913318	Rv1809	PPE33	PPE-family protein
MT2700	127.484	111.188	3349.66	2655.09	88.64	88.3745	5335.36	4722.11	1.67492	10.7568	0.0169894	0.0883206	Rv2625c	Rv2625c	Probable conserved transmembrane alanine and leucine rich protein
MT3870	870.944	648.661	539.374	626.697	1493.68	1639.39	918.855	1018.8	1.6617	9.79443	0.00166929	0.0162968	Rv3763	lpqH	19 kDa lipoprotein antigen precursor LpqH
MT2705	73.2372	69.4067	355.548	322.015	69.8706	63.564	592.679	522.029	1.64513	7.81782	2.60842e-05	0.000544929	Rv2630	Rv2630	hypothetical protein
MT1449	678.01	478.254	65.8841	39.0834	194.354	197.92	88.4333	83.8089	1.64116	7.52861	0.000721188	0.008453	Rv1405c	Rv1405c	similar to phosphatidylethanolamine N-methyltransferase
MT2420	201.757	199.444	223.238	222.71	282.328	313.719	326.928	399.184	1.62834	8.03145	4.96073e-05	0.000913318
MT3226	484.425	385.877	617.067	595.036	462.091	505.488	933.986	1022.36	1.61402	9.36835	0.000539125	0.00656723	Rv3139	fadE24	acyl-CoA dehydrogenase
MT0198	268.933	242.904	260.633	230.555	865.996	962.021	399.428	385.786	1.59861	8.57554	9.43568e-07	3.69366e-05	Rv0188	Rv0188	Early hypoxia induced antigen/ probable conserved transmembrane protein
MT3424	191.591	221.346	233.03	272.457	399.97	384.972	388.706	415.834	1.5916	8.26321	4.29212e-05	0.00081248	Rv3323c	moaX	Probable MoaD-MoaE fusion protein MoaX
MT1977	190.823	142.209	183.777	202.792	466.692	582.226	288.398	326.803	1.59146	8.0375	0.000868156	0.00961977	Rv1926c	mpt63	immunogenic protein
MT1586	3117.28	2445.76	678.375	642.246	6643.16	7464.47	901.519	1195.24	1.58773	11.3543	0.0049378	0.0366652	Rv1535	Rv1535	predicted to have nucleoid associated protein homology
MT3118	69.4008	66.1253	52.8451	58.7661	96.3294	100.626	87.6818	89.1165	1.58385	6.41502	1.88191e-07	8.62259e-06	Rv3033	Rv3033	hypothetical protein
MT0595	23.1336	25.0307	52.5006	65.3426	25.0057	24.3491	84.0743	102.214	1.58091	5.41102	0.000799213	0.00905176	Rv0569	Rv0569	conserved hypothetical protein
MT3289	24.8216	25.107	23.8147	28.0912	37.9021	37.8821	34.5216	47.4261	1.5793	5.0867	0.00461268	0.0346983	Rv3196A	Rv3196A	hypothetical protein
MT0706.1	60.7689	61.9662	70.8045	67.1746	64.5425	66.4347	103.364	114.114	1.57663	5.98488	1.90156e-08	1.07987e-06	Rv0678	Rv0678	transcription regulator of MmpS5-MmpL5 efflux pump
MT3132	32.8781	37.8513	75.7249	82.9114	27.0037	28.8601	115.139	134.188	1.57198	5.98084	3.70732e-07	1.6073e-05	Rv3047c	Rv3047c	hypothetical protein
MT3735	764.138	655.224	694.563	748.41	1679.01	1672.45	1066.21	1193.19	1.5658	9.96549	9.09744e-05	0.00151927	Rv3633	Rv3633	conserved hypothetical protein
MT0474	169.685	155.373	130.292	162.206	327.738	387.125	203.722	253.738	1.56404	7.69814	0.000957819	0.0104659	Rv0458	Rv0458	probable aldehyde dehydrogenase
MT3717	2284.78	2111.24	1169.19	1264.9	4880.89	4770.89	1965.27	1816.27	1.55357	11.2569	0.00107392	0.0116086	Rv3615c	espC	ESX-1 secretion associated
MT2329	116.896	96.8794	55.1577	60.2223	97.4192	105.65	87.782	90.9999	1.54943	6.57987	8.95824e-07	3.54114e-05	Rv2267c	Rv2267c	hypothetical protein
MT3164	32.2259	29.7239	28.5383	28.9368	37.7204	38.0872	43.8409	45.2003	1.54929	5.15297	3.13097e-06	9.7861e-05	Rv3079c	Rv3079c	conservedprotein
MT3212	152.651	139.233	2051.12	2190.93	121.577	121.284	3597.11	2971.41	1.54842	10.0944	0.010111	0.0609407	Rv3127	Rv3127	conserved hypothetical protein
MT0074	37.8655	34.5317	39.4124	43.9219	49.3454	57.7202	61.4774	66.3452	1.53392	5.66025	6.99825e-06	0.000191952	Rv0068	Rv0068	probable oxidoreductase
MT2716	91.8822	85.3561	112.825	117.109	248.422	258.613	164.792	187.607	1.53269	7.16639	0.000760006	0.00873033	Rv2638	Rv2638	putative anti-sigma factor
MT3220	188.1	167.164	2555.36	2480.01	122.243	124.309	3786.7	3817.07	1.51007	10.305	0.00658154	0.045753	Rv3134c	Rv3134c	Universal stress protein family protein
MT2635	458.414	457.191	478.214	451.808	2232.04	2448.45	670.991	732.75	1.50939	9.68735	0.000553264	0.00671916	Rv2558	Rv2558	conserved hypothetical protein
MT3930	1270.62	1551.33	653.675	626.838	1308.47	1251.95	445.624	407.745	-1.50056	9.75992	0.00230447	0.0203317	Rv3822	Chp1	sl-1 biosyntheis
MT2032	1397.45	1343.83	1290.96	1350.21	1016.82	1105.66	864.993	882.776	-1.51116	10.0308	0.00178955	0.0170579	Rv1980c	mpt64	secreted immunogenic protein Mpb64/Mpt64
MT2504	203.292	139.081	250.202	205.094	229.471	269.173	164.591	136.457	-1.51241	7.95463	0.0566498	0.204854	Rv2429	ahpD	member of AhpC/TSA family
MT1067	243.191	260.151	613.475	640.696	295.83	310.182	422.275	406.332	-1.51361	8.5688	0.00011195	0.00182747	Rv1038c	esxJ	ESAT-6 like protein
MT3573.8	40.3591	40.7893	97.2763	68.9127	37.3572	41.2654	55.4149	54.1462	-1.51659	5.41914	6.65041e-05	0.00117094
MT3515	38.3258	37.3552	48.7611	44.5326	51.6461	53.5168	31.0143	30.4332	-1.51817	5.41516	0.000386043	0.00502105	Rv3407	vapB47	possible anti toxin
MT1078	49.4898	49.985	76.709	61.6785	46.5602	53.158	45.7949	45.3287	-1.5184	5.67576	2.40286e-05	0.000509911	Rv1048c	Rv1048c	hypothetical protein
MT2007	38.2875	42.4301	55.1085	54.7262	28.9412	28.1937	36.676	35.6552	-1.51859	5.31269	8.09921e-05	0.00138962
MT2723	34.1441	45.5589	57.0766	53.5988	26.5799	25.6819	40.7845	32.1025	-1.51918	5.3537	0.00394922	0.0307398	Rv2645	Rv2645	hypothetical protein
MT1388	116.896	110.73	185.45	136.98	82.7065	85.5039	112.934	99.1753	-1.52018	7.03659	0.00198935	0.0181129	Rv1346	mbtN	acyl-CoA dehydrogenase
MT2228	500.116	600.546	536.176	480.792	383.622	353.959	345.717	322.951	-1.52091	8.76695	0.000279376	0.00389773	Rv2172c	Rv2172c	hypothetical protein
MT0534	76.69	94.1703	107.265	107.245	66.3589	61.8211	66.7384	73.7073	-1.52679	6.36214	1.24091e-06	4.59024e-05	Rv0513	Rv0513	possible conserved membrane protein
MT3544	39.7453	49.2982	62.5383	64.685	36.2068	29.629	43.3899	39.6359	-1.53267	5.52141	0.000735055	0.00856208	Rv3439c	Rv3439c	hypothetical alanine and proline rich protein
MT0350	141.794	160.677	288.532	196.545	128.661	125.795	154.52	161.454	-1.53496	7.28274	4.65578e-05	0.000869078	Rv0336	Rv0336	conserved hypothetical protein
MT3933	5867.57	7029.84	2121.43	1739.07	9113.69	8681.21	1230.2	1273.19	-1.5421	12.0968	0.00451645	0.0341657	Rv3825c	pks2	polyketide synthase
MT0734	632.088	640.648	727.382	633.931	526.633	579.509	420.021	461.12	-1.54484	9.15624	6.09707e-07	2.45834e-05	Rv0707	rpsC	30S ribosomal protein S3
MT3159	89.9257	87.1113	78.3327	65.3426	61.3336	71.202	45.1937	47.7685	-1.54519	6.00559	0.002825	0.0239798	Rv3074	Rv3074	conserved hypothetical protein
MT0207	279.56	255.038	216.055	163.944	142.163	154.45	128.516	117.196	-1.54654	7.47379	0.00267756	0.0230682	Rv0197	Rv0197	possible oxidoreductase
MT3874	403.246	475.812	134.721	116.593	370.242	387.484	84.8258	77.474	-1.54856	7.92908	0.000209209	0.00305956	Rv3767c	Rv3767c	putative S-adenosyl-L-methionine-dependent methyltransferase
MT0869	298.282	272.743	109.676	82.7235	315.386	343.963	65.4357	58.5978	-1.55125	7.5785	0.00307243	0.0256481	Rv0846c	Rv0846c	Multicopper oxidase/ copper resistance
MT1817	53.5564	55.4033	65.0477	48.4785	68.6597	71.202	39.9328	33.1726	-1.55336	5.81424	0.00110358	0.0118975	Rv1767	Rv1767	conserved protein
MT0718	249.367	293.424	265.455	229.333	208.098	175.775	166.044	151.053	-1.56046	7.81008	1.57605e-05	0.000369456	Rv0690c	Rv0690c	conserved hypothetical protein
MT2031	272.347	310.213	400.471	386.137	188.118	183.003	266.853	236.959	-1.56141	8.02264	3.83649e-05	0.000754572	Rv1979c	Rv1979c	possible permease/ involved in clofazamin resistance
MT3660	115.131	131.03	173.542	138.295	117.46	116.261	103.815	95.5798	-1.56393	7.02632	0.00387609	0.0303586	Rv3556c	fadA6	acetyl-CoA C-acetyltransferase
MT2451	229.686	195.018	688.511	460.217	110.982	120.105	398.576	334.465	-1.56709	8.56692	0.00940256	0.0584147	Rv2383c	mbtB	mycobactin/exochelin synthesis (serine/threonine
MT1553	25.8958	32.9672	49.45	49.9817	20.8885	18.3515	33.4694	29.9623	-1.56832	5.21281	2.30668e-05	0.000508225	Rv1505c	Rv1505c	conserved hypothetical protein
MT1217	239.776	247.636	135.163	117.579	247.03	219.245	83.8238	77.26	-1.56921	7.36444	5.2918e-07	2.1772e-05	Rv1179c	Rv1179c	hypothetical protein
MT3831	53.9784	52.7705	66.1794	59.5177	34.6326	38.7023	39.081	40.6632	-1.57577	5.54852	1.15042e-05	0.000291729	Rv3728	Rv3728	multidrug resistantance protein B/ efflux pump
MT3250	131.397	142.896	196.865	152.106	121.638	126.205	116.642	104.526	-1.57795	7.03075	5.96229e-05	0.00107802	Rv3161c	Rv3161c	putative dioxygenases
MT0536	143.904	167.736	300.44	213.456	129.327	127.999	159.531	165.777	-1.57952	7.35326	6.44317e-06	0.000179165	Rv0515	Rv0515	conserved 13E12 repeat family protein
MT2393	124.76	164.951	94.3732	91.6018	116.915	92.9368	54.5631	62.3645	-1.58987	6.6259	1.74223e-05	0.000398984	Rv2331	Rv2331	hypothetical protein
MT3176.1	769.701	882.599	446.723	396.283	249.875	218.988	292.005	238.243	-1.58995	8.6936	0.000196443	0.00290562	Rv3092c	Rv3092c	probable conserved integral membrane protein
MT2942	67.521	62.0044	40.3965	36.077	55.0973	57.4127	26.9559	21.1448	-1.59156	5.30166	9.11862e-05	0.00151927	Rv2874	dipZ	Possible integral membrane C-type cytochrome biogenesis protein
MT2981	86.6647	84.2115	257.189	147.127	94.0892	99.7032	130.07	123.616	-1.59366	6.95683	0.000162979	0.00250813	Rv2913c	Rv2913c	probable D-amino acid aminohydrolase
MT3170	312.131	453.414	408.885	365.609	182.669	226.985	260.44	225.402	-1.59422	8.19059	6.45909e-05	0.00114727	Rv3085	Rv3085	short chain alcohol dehydrogenase
MT0722	390.739	505.574	657.464	560.556	302.127	289.831	379.837	383.646	-1.5953	8.78346	9.99416e-07	3.80155e-05	Rv0695	Rv0695	probable mycofactonin system creatinine amidohydrolase family protein MftE
MT1336	3196.43	4412.61	8405.76	8636.87	2259.11	2013.6	5562.88	5112.69	-1.59642	12.4293	0.0117429	0.0676388	Rv1297	rho	transcription termination factor rho
MT2308	87.4703	101.115	254.975	216.838	83.9779	73.6625	150.562	144.761	-1.59761	7.18032	1.96759e-06	6.66665e-05	Rv2248	Rv2248	conserved hypothetical protein
MT2629	62.1116	83.6773	113.612	107.902	72.353	59.7194	65.6862	72.7229	-1.59996	6.24965	9.09985e-06	0.000238251	Rv2552c	aroE	shikimate 5-dehydrogenase
MT0296	544.963	570.44	897.727	787.071	425.278	410.244	534.859	514.368	-1.60575	9.3852	6.34895e-05	0.00113773	Rv0283	eccB3	ESX3
MT3005	868.066	915.222	691.267	590.667	599.349	546.497	421.674	376.627	-1.60587	9.1988	1.27969e-05	0.00031368	Rv2935	ppsE	phenolpthiocerol synthesis (pksF)
MT3169	284.931	406.71	381.38	371.621	140.165	191.512	238.344	229.94	-1.608	8.10524	0.00219203	0.0196179	Rv3084	lipR	probable acetyl-hydrolase
MT0870	515.653	472.721	124.24	80.1868	559.873	538.654	73.7529	52.7765	-1.61607	8.19336	0.00213642	0.019185	Rv0847	lpqS	lipoprotein
MT1431	939.347	949.869	987.721	1134.78	1286.73	1279.12	700.652	606.994	-1.62321	9.96574	1.00799e-05	0.000262208	Rv1387	PPE20	PPE-family protein
MT1161	182.767	176.283	57.2242	46.8343	53.1598	51.8764	35.0727	28.6782	-1.63265	6.36219	0.00517929	0.038095	Rv1129c	PrpR	probable PrpCD transcriptional regulator (PbsX/Xre family)
MT1324	159.633	144.499	577.507	423.764	260.592	277.324	348.322	264.61	-1.63365	8.32426	0.00135719	0.0138888	Rv1286	cysN	ATP:sulphurylase subunit 1
MT0484	440.881	520.684	322.384	249.063	162.749	165.369	181.576	168.046	-1.63446	8.22594	0.00763001	0.0510186	Rv0468	fadB2	3-hydroxybutyryl-CoA dehydrogenase
MT0092	8.67031	8.08918	78.3819	59.4707	28.0936	25.7844	48.1999	35.912	-1.63987	6.20017	0.000113642	0.00184325	Rv0085	hycP	#N/A
MT0873	107.496	110.959	10.7265	9.44203	157.542	142.404	6.66381	5.65004	-1.64077	6.1574	0.000189311	0.00282679	Rv0850	Rv0850	transposase fragment
MT4040	548.838	720.052	712.424	754.705	431.999	369.492	469.273	424.609	-1.64135	9.20025	8.15075e-06	0.000217641	Rv3921c	YidC	putative transcolase
MT2506	142.485	145.262	104.46	85.5889	134.05	142.917	57.4691	57.9557	-1.64627	6.73027	1.31012e-05	0.000316312	Rv2431c	PE25	PE-family protein
MT2467	873.092	889.543	645.212	500.428	1203.18	1420.91	354.785	340.115	-1.64862	9.44855	9.07656e-06	0.000238251	Rv2395B	aprB	acid and phagosome regulated protein B
MT1385	76.3831	70.8567	225.059	156.381	43.654	38.5998	136.182	95.1518	-1.649	7.03991	0.0184748	0.0932486	Rv1344	mbtL	acyl carrier protein involved in mycobactin synthesis
MT2222	545.615	527.132	491.695	433.817	420.677	481.6	267.955	291.79	-1.65328	8.70265	7.97594e-09	4.94754e-07	Rv2164c	Rv2164c	Probable conserved proline rich membrane protein
MT0744	520.986	553.079	583.953	546.322	401.423	396.711	359.445	322.309	-1.65797	8.96613	2.30191e-07	1.03442e-05	Rv0719	rplF	50S ribosomal protein L6
MT0890	659.25	551.743	2051.56	1948.02	580.459	546.804	1260.86	1151.28	-1.6581	10.2975	0.0110264	0.0652839	Rv0867c	rpfA	possible resuscitation-promoting factor
MT3023	1313.63	1590.25	1439.22	1364.91	859.094	812.748	881.277	805.816	-1.66212	10.2048	0.000231532	0.00331041	Rv2950c	fadD29	acyl-CoA synthase
MT3065	54.9759	49.9469	45.5629	59.1888	23.492	28.0912	33.1688	29.8767	-1.66219	5.22678	0.000204632	0.00301123	Rv2987c	leuD	3-isopropylmalate dehydratase small subunit
MT3564	941.265	1016.8	1038.55	1014.48	739.333	730.781	620.587	610.29	-1.66794	9.77088	9.93157e-07	3.80155e-05	Rv3457c	rpoA	DNA-directed RNA polymerase
MT0695	7073.24	8255.7	10839.3	10659	5856.72	5644.9	6959.43	5914.95	-1.66986	12.9703	0.00343088	0.0280026	Rv0667	rpoB	[beta] subunit of RNA polymerase
MT2505	614.594	664.916	423.056	382.755	615.334	573.204	263.647	217.698	-1.67424	8.86495	5.58681e-06	0.000158634	Rv2430c	PPE41	PPE-family protein
MT0053	288.268	343.18	1022.95	935.419	322.531	347.962	591.226	577.631	-1.67545	9.06981	8.5394e-05	0.00144668	Rv0047c	Rv0047c	conserved hypothetical protein
MT0747	247.065	278.81	275.493	269.873	228.381	227.549	162.537	162.439	-1.67814	7.96694	5.85929e-09	3.87289e-07	Rv0722	rpmD	50S ribosomal protein L30
MT0316	71.5492	82.3799	68.2951	63.5106	64.7242	66.9985	40.6342	37.881	-1.67907	5.9657	1.59232e-07	7.46538e-06	Rv0303	Rv0303	probable dehydrogenase
MT2617	56.2419	71.2764	126.405	110.345	36.2068	36.4468	77.0597	63.8198	-1.68088	6.19938	6.98231e-05	0.00121873
MT2433	63.8764	73.4895	116.072	101.467	49.7692	43.7772	64.9847	64.3762	-1.6815	6.17964	3.70563e-08	1.9404e-06	Rv2364c	era	GTP-binding protein of Era/ThdF family
MT3654	24.1311	32.0133	86.9434	53.8806	27.3064	21.4272	45.2939	38.2662	-1.68539	5.38332	0.00392473	0.0306084	Rv3550	echA20	enoyl-CoA hydratase/isomerase superfamily
MT1325	62.4569	62.3859	104.608	82.2067	71.3237	69.6129	56.0662	54.3602	-1.69162	6.19117	3.88445e-06	0.000118652	Rv1287	Rv1287	conserved hypothetical protein
MT1160	121.768	124.314	52.0086	46.1767	69.9312	59.8732	30.2126	27.7794	-1.69323	6.00122	0.000479011	0.00599806	Rv1128c	Rv1128c	hypothetical protein
MT2244	92.8797	127.405	274.214	255.686	36.5095	30.0904	163.94	148.998	-1.6934	7.17227	5.63328e-06	0.000158835	Rv2189c	Rv2189c	hypothetical protein
MT1510	178.087	189.485	327.846	229.239	247.514	272.915	165.794	162.481	-1.69693	7.71394	1.48483e-05	0.000354251	Rv1463	Rv1463	ABC- transporter ATP-binding protein
MT1508	521.906	613.404	1433.16	1212.15	792.25	870.007	824.509	728.042	-1.70386	9.68675	0.000250174	0.00355177	Rv1461	Rv1461	part of mobilization of sulfur machinery
MT2454	56.1652	47.2759	135.459	109.828	20.5252	21.9911	82.2204	61.38	-1.70851	6.41756	0.000610526	0.00728296	Rv2386c	mbtI	mycobactin/exochelin synthesis (isochorismate synthase)
MT1337	837.49	1057.24	1761.4	1641.27	824.945	771.329	1049.28	939.79	-1.71071	10.15	1.25275e-06	4.5919e-05	Rv1298	rpmE	50S ribosomal protein L31
MT0720	889.205	1102.34	1373.78	1177.53	789.647	656.657	745.495	745.206	-1.71147	9.91296	4.63998e-06	0.000137008	Rv0693	pqqE	coenzyme pqq synthesis protein E
MT0746	754.777	786.673	778.85	742.397	577.129	604.166	415.361	466.514	-1.72491	9.39087	1.80159e-08	1.05275e-06	Rv0721	rpsE	30S ribosomal protein S5
MT0258	1702.56	1175.18	1114.81	789.842	680.603	771.226	595.334	508.718	-1.72515	10.0881	0.0302342	0.131802	Rv0244c	fadE5	acyl-CoA dehydrogenase
MT0465	114.786	114.355	78.628	69.5704	87.7318	86.8367	42.3378	42.8461	-1.73938	6.12057	1.8515e-08	1.06647e-06	Rv0449c	Rv0449c	conserved hypothetical protein
MT4038	78.1095	96.9557	114.498	109.405	56.6109	55.4135	58.0704	70.1119	-1.74561	6.36298	4.03375e-09	2.75662e-07	Rv3919c	gid	Probable glucose-inhibited division protein B Gid
MT1924.1	79.3755	84.6693	360.764	332.726	22.826	21.8886	222.712	173.867	-1.74875	7.76243	0.00526662	0.038539
MT0052	961.407	1018.21	2496.17	2139.35	1243.56	1310.65	1394.69	1255.89	-1.74887	10.5578	0.000189995	0.00282679	Rv0046c	ino1	myo-inositol-1-phosphate synthase
MT2914	34.2592	46.4746	50.6309	48.1966	30.6971	25.887	31.365	25.1684	-1.7494	5.16122	1.28366e-05	0.00031368	Rv2848c	cobB	cobyrinic acid a,c-diamide synthase
MT3885	95.757	91.3467	172.804	118.753	83.7963	81.3517	79.8656	86.0775	-1.7566	6.44825	1.42119e-05	0.000341086	Rv3776	Rv3776	conserved hypothetical protein
MT1205	234.559	247.903	518.462	429.495	147.552	151.17	272.966	266.237	-1.75805	8.08413	1.52366e-06	5.43665e-05	Rv1168c	PPE17	PPE-family protein
MT1392	58.467	55.7848	86.7466	66.7519	35.2986	31.1156	45.1436	41.7761	-1.76603	5.85267	4.76814e-06	0.000139313	Rv1349	irtB	priron regulated transporterobable membrane protein
MT1627	21.4839	19.3454	91.9622	63.9333	48.0739	52.6966	47.3482	40.8344	-1.7681	5.56992	3.08827e-05	0.000622595
MT1295	56.7023	57.2348	89.9449	66.6579	45.7126	45.2125	46.8471	40.706	-1.789	5.76608	1.5184e-06	5.43665e-05	Rv1256c	cyp130	Probable cytochrome P-450
MT0122	267.667	302.848	160.257	141.818	181.579	172.751	84.6254	83.6377	-1.79515	7.44688	1.50676e-11	2.13778e-09	Rv0113 / Rv0114	gmhA/ gmhB	phosphoheptose isomerase
MT3308	233.369	305.176	467.536	449.553	200.833	182.644	279.73	230.71	-1.79687	8.24428	1.6502e-08	9.78469e-07	Rv3212	Rv3212	Conserved alanine valine rich protein
MT3573	58.5054	62.4622	130.095	79.9519	66.9644	78.276	57.3188	59.411	-1.79891	6.01743	1.66082e-06	5.87407e-05	Rv1586c	Rv1586c	phiRV1 integrase
MT1406	1721.29	1896.68	3505.83	3512.81	1747.73	1920.97	2024.3	1869.31	-1.80261	10.9469	1.65229e-05	0.000382876	Rv1361c	PPE19	PPE-family protein
MT0733	270.698	270.492	302.506	268.135	169.348	212.837	143.999	169.501	-1.81995	7.84236	2.39221e-06	7.8418e-05	Rv0706	rplV	50 ribosomal potein
MT1003.1	160.324	145.453	164.391	120.116	153.425	146.454	83.2726	72.9369	-1.82156	6.90881	7.54473e-09	4.75318e-07	Rv0976c	Rv0976c	conserved hypothetical protein
MT3563	601.128	640.61	689.692	596.022	489.458	486.982	353.884	351.201	-1.82346	9.11326	3.47371e-08	1.8429e-06	Rv3456c	rplQ	50S ribosomal protein L17
MT1087	201.872	184.792	119.123	91.179	106.743	103.599	65.6862	49.2666	-1.82963	7.03874	0.011516	0.0669418	Rv1057	Rv1057	B-propeller gene
MT2575	312.515	343.218	486.972	366.454	353.591	355.907	236.44	228.869	-1.83406	8.22084	1.86978e-10	1.88474e-08	Rv2500c	fadE19	acyl-CoA dehydrogenase (aka mmgC)
MT0731	1280.02	1407.67	1593.32	1677.39	1044.24	994.931	912.642	868.908	-1.83589	10.3456	3.96208e-06	0.000120114	Rv0704	rplB	50S ribosomal protein L2
MT3561	74.4649	77.3051	75.0853	62.9938	40.2028	33.2173	40.534	34.0715	-1.85132	5.73442	1.1188e-05	0.000285506	Rv3453/Rv3454	Rv3453/Rv3454	hypothetical protein
MT3976	648.508	649.157	768.419	618.993	927.148	910.606	397.524	351.587	-1.85213	9.27687	8.18578e-09	5.00077e-07	Rv3862c	WhiB6	Transcriptional regulator
MT2094	62.8405	58.6847	51.3198	29.2656	45.652	51.3638	24.5008	18.8335	-1.86048	5.19785	6.14005e-05	0.00110521	Rv2034	Rv2034	ArsR repressor protein
MT3653	36.2925	46.0168	96.4398	70.9796	38.2654	38.1897	47.5987	42.0329	-1.8679	5.7778	0.00150098	0.0149	Rv3549c	Rv3549c	short-chain alcohol dehydrogenase family
MT3295	89.7722	92.4533	112.53	87.7028	92.6361	96.2175	52.7594	54.2318	-1.87089	6.11784	2.59151e-11	3.16636e-09	Rv3201c	Rv3201c	probable ATP-dependent DNA helicase
MT1682	319.42	393.89	523.826	479.665	198.35	193.922	273.567	261.742	-1.87461	8.40039	1.3141e-09	9.81195e-08	Rv1644	tsnR	putative 23S rRNA methyltransferase
MT1000	131.09	148.62	131.571	94.8431	87.6107	90.4249	65.5359	54.5314	-1.88599	6.56221	1.64806e-05	0.000382876	Rv0972c	fadE12	acyl-CoA dehydrogenase
MT1338	421.315	452.04	683.05	580.567	400.575	399.684	341.358	327.36	-1.88961	8.8286	1.06661e-10	1.13173e-08	Rv1299	prfA	probable peptide chain release factor 1
MT0051	288.997	305.825	661.154	490.798	278.15	285.833	303.73	305.83	-1.88975	8.55513	5.08044e-07	2.13379e-05	Rv0045c	Rv0045c	probable esterase
MT1509	228.996	269.576	556.546	385.197	363.097	351.806	251.121	245.905	-1.89469	8.26053	3.53098e-09	2.4977e-07	Rv1462	Rv1462	conserved hypothetical protein
MT1422	168.802	178.84	423.597	317.13	125.876	129.025	190.094	200.576	-1.89584	7.53145	3.4566e-10	3.1675e-08	Rv1378c	Rv1378c	conserved hypothetical protein
MT0732	661.667	761.07	853.049	849.219	599.47	551.162	455.695	442.158	-1.89594	9.46035	3.7854e-08	1.95676e-06	Rv0705	rpsS	30S ribosomal protin S19
MT2999	1403.13	1302.21	1982.43	1602.89	914.191	896.048	1059.3	829.571	-1.89814	10.4655	0.00269466	0.0231167	Rv2930	fadD26	acyl-CoA synthase
MT0123	175.516	195.209	94.9145	75.5362	147.37	146.3	41.0351	48.0253	-1.91226	6.84587	1.13003e-10	1.16828e-08	Rv0115	hddA	possible D-alpha-D-heptose-7-phosphate kinase
MT3010	4471.27	4601.64	3812.28	3014.45	3257.22	3167.18	1883.4	1663.55	-1.92467	11.6405	0.000136637	0.00213536	Rv2940c	mas	mycocerosic acid synthase
MT3846	94.2992	109.28	87.0418	79.764	57.3375	53.9782	42.8388	42.5893	-1.95239	6.07063	3.28078e-11	3.89062e-09
MT3562	218.561	247.445	245.38	197.813	161.356	150.965	112.583	113.172	-1.96297	7.44495	2.56857e-12	4.7075e-10	Rv3455c	truA	probable pseudouridylate synthase
MT0696	4036.53	4188.4	4583.5	3457.19	3425.23	3401.03	2009.17	2076.86	-1.96784	11.6817	2.88476e-06	9.087e-05	Rv0668	rpoC	[beta]' subunit of RNA polymerase
MT1221	841.135	927.28	177.233	156.287	1104.37	1094.74	87.1306	79.443	-2.00241	9.06837	1.02313e-09	8.25049e-08	Rv1184c	Rv1184c	Acyltransferase chp2 homologue
MT3413	248.101	281.557	110.561	90.8032	296.859	336.684	52.2583	48.1538	-2.00548	7.30464	1.13644e-07	5.57386e-06	Rv3312A	Rv3312A	secreted protein antigen
MT1839	30.3461	31.5173	79.0216	68.443	28.8807	28.7576	36.8764	36.5112	-2.00909	5.29006	2.05571e-13	5.18039e-11	Rv1790	PPE27	PPE-family protein
MT3977	214.724	193.148	518.659	420.053	174.555	188.949	237.242	228.741	-2.01446	7.97912	1.44521e-07	6.85541e-06	Rv3863	Rv3863	unknoen Alanine rich protein
MT1986	46.4974	43.7274	110.414	61.3967	65.148	64.6918	43.9912	39.8927	-2.0481	5.59783	1.1474e-07	5.57386e-06	Rv1936	Rv1936	Possible monooxygenase
MT0745	234.328	253.016	285.383	279.597	170.68	188.437	134.83	140.609	-2.05108	7.84913	7.02827e-09	4.49809e-07	Rv0720	rplR	50S ribosomal protein L18
MT0721	700.568	950.098	1144.83	972.341	476.319	421.573	522.684	497.974	-2.07432	9.45573	4.40365e-10	3.85989e-08	Rv0694	lldD1	L-lactate dehydrogenase (cytochrome)
MT2852	207.397	261.258	365.29	385.009	173.526	147.069	197.81	162.824	-2.08083	7.96266	1.83208e-11	2.38289e-09	Rv2782c	pepR	probable zinc protease
MT1003	49.9885	58.7992	70.8537	49.6059	49.3454	50.4924	31.5153	26.3241	-2.08326	5.4786	2.30896e-07	1.03442e-05	Rv0975c	fadE13	acyl-CoA dehydrogenase
MT2573	119.274	118.781	183.924	122.934	104.079	103.24	75.6568	70.9679	-2.09275	6.61148	5.58853e-12	9.01318e-10	Rv2498c	citE	citrate lyase [beta] chain
MT3021	526.817	585.741	375.377	302.568	320.23	348.372	150.312	171.342	-2.10727	8.37118	3.26569e-13	7.31515e-11	Rv2948c	fadD22	P-hydroxybenzoyl-AMP ligase
MT1206	90.3093	87.8745	283.513	214.254	50.9196	49.9798	124.759	110.005	-2.12033	6.89832	2.38343e-05	0.000509348	Rv1169c	lipX	possible lipase/ PE-family protein
MT3220.2	667.69	723.562	557.875	466.183	326.709	325.612	253.876	228.741	-2.12188	8.7551	0.000378655	0.0049409	Rv3135	PPE50	PPE-family protein
MT3656	20.333	22.5887	76.5614	51.1561	19.496	18.7104	30.3629	29.2775	-2.14115	5.03356	2.51915e-05	0.000529022	Rv3552	Rv3552	Possible CoA-transferase (beta subunit)
MT3655	25.0134	29.1516	90.929	55.9945	21.9784	22.5037	33.3191	35.1415	-2.14539	5.30112	4.01732e-06	0.000120879	Rv3551	Rv3551	Possible CoA-transferase (alpha subunit)
MT3296	109.952	106.762	151.499	118.425	114.857	123.847	60.776	64.5902	-2.1523	6.43723	6.90387e-16	2.78364e-13	Rv3202c	Rv3202c	Possible ATP-dependent DNA helicase
MT3347	326.134	565.938	625.727	538.102	199.077	217.194	272.164	265.038	-2.16644	8.54898	4.95938e-06	0.000143858	Rv3249c	Rv3249c	transcriptional regulator (TetR/AcrR family)
MT0483	3378.89	3093.5	1967.18	1403.25	1114.48	1056.6	881.928	670.471	-2.17111	10.9342	0.00258857	0.0224454	Rv0467	iclI	isocitrate lyase
MT2727	43.8119	41.0946	76.2662	59.5646	42.9274	46.5965	30.3128	31.2464	-2.20555	5.29371	2.86255e-13	6.78929e-11	Rv2650c	Rv2650c	Possible PhiRv2 prophage protein
MT1233	248.792	267.363	2441.85	2775.21	91.183	93.1931	1244.03	1102.91	-2.22292	9.77285	0.000555557	0.00672674	Rv1195	PE13	PE-family protein
MT0206	90.6546	95.811	72.2314	52.1426	38.6286	36.1905	32.4172	23.5418	-2.2237	5.78299	2.84437e-06	9.03032e-05	Rv0196	Rv0196	transcriptional regulator (TetR/AcrR family)
MT3502	41.0497	42.0103	88.4196	65.5305	32.2107	38.2409	33.4694	34.7135	-2.25694	5.32135	6.14518e-13	1.30407e-10	Rv3395c	Rv3395c	hypothetical protein
MT3722	235.671	238.059	838.583	827.986	232.438	233.803	386.952	350.731	-2.25923	8.59567	6.76091e-09	4.39677e-07	Rv3620c	esxW	ESAT-6 like
MT3034	239.546	229.168	218.023	173.715	113.827	129.23	93.8445	79.443	-2.26079	7.32238	3.18494e-07	1.39584e-05	Rv2958c	Rv2958c	Possible glycosyltransferases
MT2412	1214.15	1313.65	5015.51	4690.53	1382.09	1456.08	2232.33	2056.1	-2.26331	11.1105	6.59575e-08	3.32426e-06	Rv2347c	esxP	ESAT-6 like protein
MT4039	324.906	437.732	426.106	427.757	235.586	210.479	192.349	183.669	-2.27086	8.29823	3.97415e-14	1.14455e-11	Rv3920c	Rv3920c	jag like protein involved in cell divison
MT2391	699.264	740.771	244.249	196.357	456.823	462.531	104.567	87.9609	-2.28888	8.37473	8.36492e-12	1.24916e-09	Rv2329c	narK1	probable nitrite extrusion protein
MT3573.12	40.2824	40.1788	159.027	98.2723	49.2848	52.1328	55.5652	56.6716	-2.29192	5.71693	2.05677e-11	2.59153e-09
MT3022	298.051	357.45	287.499	237.084	181.518	189.769	117.544	111.075	-2.29461	7.82659	1.11597e-13	2.99973e-11	Rv2949c	Rv2949c	chorismate pyruvate lyase
MT1235	179.314	188.264	778.259	669.633	180.247	191.769	337.85	293.074	-2.29497	8.29134	1.03868e-12	2.09398e-10	Rv1197	esxK	ESAT-6 like protein
MT2574	81.3704	80.0524	158.535	104.99	76.894	73.9701	58.5714	54.7883	-2.32461	6.18497	2.54929e-14	7.90673e-12	Rv2499c	Rv2499c	Possible oxidase regulatory-related protein
MT1066	386.481	372.904	1180.35	1079.02	409.112	442.283	478.692	488.985	-2.33481	9.11763	1.13038e-09	8.93663e-08	Rv1037c	esxI	ESAT-6 like protein
MT1987	52.0986	46.8944	155.337	84.3676	66.6616	69.5103	53.06	46.3132	-2.41224	5.89344	4.14857e-09	2.78784e-07	Rv1937	Rv1937	Possible oxygenase
MT1002	102.317	120.575	126.011	88.4544	82.2221	83.3509	47.8492	38.4802	-2.48495	6.31731	3.1145e-10	2.92039e-08	Rv0974c	accD2	acetyl/propionyl-CoA carboxylase, [beta] subunit
MT1234	760.685	801.478	4500.93	4309.65	456.641	453.765	2018.28	1516.82	-2.49234	10.5669	1.29651e-08	7.80229e-07	Rv1196	PPE18	PPE-family protein
MT3591	1716.22	2281.68	750.066	596.915	1616.35	1496.37	283.838	254.38	-2.5027	9.97278	6.75112e-10	5.7916e-08	Rv3487c	lipF	probable esterase
MT3514	62.8022	53.9915	83.6468	62.4771	76.5307	84.3761	30.0623	26.5809	-2.5797	5.73262	2.50513e-05	0.000528831	Rv3406	Rv3406	probable diooxygenase
MT2526	122.996	102.756	200.211	123.78	41.111	45.0587	70.3959	53.0333	-2.62498	6.32711	0.000861799	0.00961977	Rv2450c	rpfE	probable resuscitation promoting factor
MT1001	154.761	195.781	215.464	143.885	135.624	128.666	74.8051	59.1114	-2.68379	6.89462	7.93134e-10	6.66233e-08	Rv0973c	accA2	probable acetyl-/propionyl coA carboxylase alpha chain
MT3850	220.441	374.812	324.599	283.872	36.8122	28.7063	136.032	90.2722	-2.68896	7.48901	2.09006e-05	0.000468173	Rv3742c	Rv3742c	possible monooxygenase-b
MT3221	2608.19	2611.59	1906.9	1356.97	1047.64	1055.32	698.197	505.978	-2.71049	10.4244	2.92945e-05	0.00059957	Rv3136	PPE51	PPE-family protein
MT2943	192.627	180.938	85.5165	81.8779	119.398	140.097	29.0101	32.4877	-2.71944	6.38806	1.50703e-27	2.02545e-24	Rv2875	mpt70	major secreted immunogenic protein Mpt70 precursor
MT3224	230.53	225.162	115.383	64.591	90.7591	92.6804	35.4234	30.69	-2.7224	6.51319	9.81296e-11	1.06935e-08	Rv3137	Rv3137	probable monophosphatase
MT3350	583.481	1269.73	1226.41	925.225	273.67	283.065	408.096	339.816	-2.87687	9.40775	1.3218e-06	4.80136e-05	Rv3252c	alkB	possible alkane-1 monooxygenase
MT3480	85.7056	91.4612	577.556	262.968	78.7709	75.0978	133.878	154.991	-2.90933	6.99874	1.99714e-10	1.96402e-08	Rv3370c	dnaE2	DNA polymerase III [alpha] chain
MT2576	195.389	212.723	762.809	436.964	179.702	189.821	204.474	195.312	-3.00097	7.81372	6.63538e-16	2.78364e-13	Rv2501c	accA1	probable acetyl-/propionyl0coA carboxylase alpha chain
MT3000	2227.42	2320.95	2136.54	1412.26	1422.72	1421.68	558.307	486.717	-3.39591	10.5359	1.16356e-09	9.02207e-08	Rv2931	ppsA	phenolpthiocerol synthesis (pksB)
MT3848	144.94	330.474	398.7	323.707	51.0407	41.4704	116.491	94.7666	-3.41963	7.47174	1.29054e-07	6.1946e-06	Rv3740c	Rv3740c	putative diacylglycerol o-acyltransferase
MT3849	136.883	272.361	275.985	222.992	20.2831	18.6591	83.8238	58.4694	-3.50695	7.05359	1.70681e-06	5.93447e-05	Rv3741c	Rv3741c	possible oxidoreductase
MT1236	121.768	116.377	586.757	484.362	93.9681	106.675	162.286	135.943	-3.59185	7.59894	4.70985e-19	2.71287e-16	Rv1198	esxL	ESAT-6 like protein
MT2579	111.908	122.025	479.05	300.407	89.306	89.5022	114.337	99.8174	-3.63986	7.02063	1.67159e-19	1.12331e-16	Rv2504c	scoA	3-oxo acid:CoA transferase, [alpha] subunit
MT3349	37.4434	85.7759	100.179	80.5156	17.4374	21.8373	23.8494	23.8415	-3.78814	5.76891	1.18612e-05	0.000298901	Rv3251c	rubA	rubredoxin A
MT2578	95.4117	105.198	501.782	294.159	74.1694	78.4298	102.212	94.9378	-4.03717	6.97131	1.17682e-17	5.93116e-15	Rv2503c	scoB	3-oxo acid:CoA transferase, [beta] subunit
MT2577	140.72	159.99	778.112	417.516	103.353	105.752	151.264	142.021	-4.07659	7.51616	1.60172e-19	1.12331e-16	Rv2502c	accD1	acetyl/propionyl-CoA carboxylase, [beta] subunit

## Sheet: S2E RNA-seq unfiltered data
Table S2E: All Genes unfiltered data
	0.5% CO2, pH 5.7		0.5% CO2, pH 7.0		5% CO2, pH 5.7		5% CO2, pH 7.0
MT Number	rep 1	rep2	rep 1	rep2	rep 1	rep2	rep 1	rep2	Rv Number	Gene Name	Gene Function
MT0001	658.905	858.102	1495.9	1526.84	460.092	424.239	1322.19	1288.12	Rv0001	dnaA	chromosomal replication initiator protein
MT0002	256.656	233.823	274.214	309.755	276.637	276.76	360.147	391.051	Rv0002	dnaN	DNA polymerase III, [beta] subunit
MT0003	124.338	130.686	169.606	185.552	122.485	119.388	181.426	202.588	Rv0003	recF	DNA replication and SOS induction
MT0004	59.9249	67.7278	63.67	64.2152	54.6129	50.3899	64.1831	70.4115	Rv0004	Rv0004	conserved hypothetical protein
MT0005	1062.27	1083.76	1151.42	1192.84	1048.36	1011.23	1074.08	1074.15	Rv0005	gyrB	DNA gyrase subunit B
MT0006	964.092	1001.57	993.625	1041.63	939.741	893.536	944.708	922.412	Rv0006	gyrA	DNA gyrase subunit A
MT0007	262.411	258.739	259.305	265.598	210.641	227.344	225.167	257.804	Rv0007	Rv0007	possible conserved membrane protein
MT0009	6.637	6.52477	7.67582	8.45555	7.32612	7.79172	10.1711	8.51786
MT0010	43.5817	37.9657	53.7307	54.2095	37.7204	47.8781	51.4567	57.3993	Rv0008c	CwsA	cell wall synthesis protein
MT0011	801.888	790.145	899.646	1076.25	773.057	727.552	905.377	908.415	Rv0009	ppiA	peptidyl-prolyl cis-trans isomerase
MT0012	22.5198	30.4871	31.7366	27.9973	23.0682	18.5053	27.3066	24.5691
MT0013	72.5083	77.763	86.107	78.2608	57.4586	59.2068	69.2936	69.5126	Rv0010c	Rv0010c	probable conserved membrane protein
MT0014	179.813	197.002	230.127	248.029	182.487	173.417	237.693	212.048	Rv0011c	crgA	cell division protein
MT0015	202.755	181.968	179.742	181.278	233.83	220.116	213.893	194.156	Rv0012	Rv0012	probable conserved membrane protein
MT0016	168.879	153.16	146.431	161.031	165.171	150.298	172.357	176.607	Rv0013	pabA/trpG	possible glutamine amidotransferase
MT0017	305.763	325.666	359.829	366.924	296.254	279.63	314.702	323.465	Rv0014c	pknB	serine-threonine protein kinase
MT0018	269.624	299.529	399.29	364.575	238.371	232.214	287.696	289.008	Rv0015c	pknA	serine-threonine protein kinase
MT0019	323.832	363.365	426.549	452.654	305.336	294.137	358.443	360.147	Rv0016c	pbpA	penicillin-binding protein
MT0020	200.491	217.836	221.32	228.253	181.7	161.319	225.918	209.051	Rv0017c	rodA	FtsW/RodA/SpovE family
MT0021	333.346	334.251	370.85	369.648	316.355	305.21	372.572	357.793	Rv0018c	pstP	putative phosphoprotein phosphatase
MT0022	247.641	245.728	271.508	261.887	241.035	234.777	277.024	253.61	Rv0019c	fhaB	Signal transduction
MT0023	1104.16	1038.39	1201.02	1209.43	1059.2	1173.73	1185.06	1232.14	Rv0020c	fhAa	Signal transduction
MT0024	51.6766	46.7036	40.8393	43.5931	48.8004	45.2125	49.7531	44.6011	Rv0021c	Rv0021c	conserved hypothetical protein
MT0026	44.7326	43.155	38.1331	40.7276	42.4431	43.0595	40.0831	42.9317	Rv0023	Rv0023	putative transcriptional regulator/ might be involved in hypoxia related stress responses
MT0027	64.682	61.8136	54.518	51.1561	71.5659	68.4338	58.7217	60.4811	Rv0024	Rv0024	putativesecreted protein p60 related
MT0028	38.2875	34.1882	30.162	30.7688	35.7224	32.6022	34.5717	33.2154	Rv0025	Rv0025	conserved hypothetical protein
MT0029	78.4931	83.372	90.2893	102.077	71.6265	60.3346	101.961	98.7473	Rv0026	Rv0026	conserved hypothetical protein
MT0030	40.6277	37.5842	37.1982	39.1304	42.5036	46.1864	38.1791	34.8419	Rv0027	Rv0027	conserved hypothetical protein
MT0030.1	25.282	24.2294	24.5528	24.3332	28.3357	32.0383	24.3505	22.9854	Rv0028	Rv0028	conserved hypothetical protein
MT0031	13.4275	15.3389	13.5803	14.9851	23.0077	19.6331	16.9852	22.643
MT0033	9.62941	9.00494	6.83935	7.32814	7.74995	8.35559	6.16278	7.01975	Rv0029	Rv0029	conserved hypothetical protein
MT0034	60.155	61.3939	72.4775	75.7241	59.3355	53.363	74.4042	69.7694	Rv0030	Rv0030	conserved hypothetical protein
MT0035	14.8469	12.5917	17.9595	20.1994	13.623	14.6607	15.432	15.238	Rv0031	Rv0031	possible remnant of transposase
MT0036	6.56028	7.44052	5.85527	7.9858	7.50776	5.12613	7.66589	8.17544
MT0037	56.779	47.4286	102.393	98.1313	38.5075	42.8545	245.208	238.029	Rv0032	bioF2	C-terminal similar to B. subtilis BioF
MT0038	8.86213	9.46282	16.877	17.8036	6.66011	5.22865	39.2814	33.3866	Rv0033	acpA	possible acyl carrier protein
MT0039	7.48102	8.20365	14.7612	11.1331	4.66208	5.94631	29.7116	27.2657	Rv0034	Rv0034	hypothetical protein
MT0040	71.9712	76.5801	153.762	140.503	48.3161	48.0831	270.862	256.52	Rv0035	fadD34	acyl-CoA synthase
MT0041	167.306	149.078	139.493	138.154	166.866	189.513	163.088	160.298	Rv0036c	Rv0036c	conserved hypothetical protein
MT0042	123.034	128.931	115.039	114.432	130.72	127.589	138.537	128.11	Rv0037c	Rv0037c	probableconserved integral membrane protein
MT0043	121.039	122.101	137.181	125.894	139.862	137.227	129.118	128.11	Rv0038	Rv0038	conserved protein
MT0044	64.5286	62.5385	45.6121	46.6464	58.1851	61.9749	49.7531	56.2864	Rv0039c	Rv0039c	possibleconserved transmembrane protein
MT0046	393.578	372.217	265.505	301.816	457.792	509.332	319.162	367.295	Rv0040c	mtc28	secreted proline rich protein
MT0047	359.357	329.672	286.17	300.736	330.463	324.535	292.907	285.156	Rv0041	leuS	leucyl-tRNA synthase
MT0048	69.2474	60.5163	55.5021	62.2422	54.2496	58.2841	56.7176	57.9129	Rv0042c	Rv0042c	putative transcriptional regulator
MT0049	75.6542	70.4369	68.8856	70.7917	67.9937	69.8179	74.4042	74.9914	Rv0043c	Rv0043c	HTH type transcriptional regulator (GntR family)
MT0050	61.1909	59.9821	79.7105	75.4423	62.605	62.2312	68.8427	67.4581	Rv0044c	Rv0044c	possible oxidoreductase
MT0051	288.997	305.825	661.154	490.798	278.15	285.833	303.73	305.83	Rv0045c	Rv0045c	probable esterase
MT0052	961.407	1018.21	2496.17	2139.35	1243.56	1310.65	1394.69	1255.89	Rv0046c	ino1	myo-inositol-1-phosphate synthase
MT0053	288.268	343.18	1022.95	935.419	322.531	347.962	591.226	577.631	Rv0047c	Rv0047c	conserved hypothetical protein
MT0054	65.1424	59.6005	54.518	51.0151	66.3589	66.1271	58.7718	57.9985	Rv0048c	Rv0048c	possible membrane protein
MT0055	168.572	166.134	136	159.998	189.995	187.924	157.777	179.389	Rv0049	Rv0049	conserved hypothetical protein
MT0056	559.388	583.986	499.765	519.453	571.861	591.709	499.686	525.154	Rv0050	ponA1	penicillin-bonding protein
MT0057	129.326	139.119	123.01	112.083	110.982	104.727	114.137	109.063	Rv0051	Rv0051	probable membrane protein
MT0058	36.6762	39.4157	40.5933	41.0094	24.6424	22.6062	35.674	32.5305	Rv0052	Rv0052	conserved hypothetical protein
MT0059	292.067	273.353	399.34	391.68	256.717	239.083	407.194	375	Rv0053	rpsF	30S ribosomal protein S6
MT0060	297.936	265.798	439.096	427.052	224.748	259.28	394.718	361.175	Rv0054	ssb	single strand binding protein
MT0061	167.613	142.629	208.379	206.362	139.741	150.965	196.858	188.335	Rv0055	rpsR1	30S ribosomal protein S18
MT0062	399.947	349.781	481.117	438.749	313.752	363.596	421.975	390.966	Rv0056	rplI	50S ribosomal protein L9
MT0063	144.134	160.372	192.24	184.66	104.261	95.346	147.957	146.73	Rv0057	Rv0057	T-cell immunogen
MT0064	900.369	784.842	874.355	874.867	752.592	727.347	882.379	956.783	Rv0058	dnaB	DNA helicase (contains intein)
MT0065	85.015	93.6743	118.729	128.665	76.0463	61.6161	98.3038	104.483	Rv0059	Rv0059	hypothetical protein
MT0066	339.677	346.003	368.882	384.962	322.047	293.266	316.105	308.869	Rv0060	Rv0060	hypothetical protein
MT0066.1	299.394	324.292	343.69	351.704	299.463	322.434	340.055	375.514
MT0066.2	14.8469	18.6204	14.712	17.3339	19.5565	14.7633	17.1856	29.6199
MT0067	289.458	251.719	282.578	281.899	199.137	221.141	286.344	282.588	Rv0062	celA1	cellulase/endoglucanase
MT0068	207.55	219.324	178.02	192.646	230.016	228.215	185.835	190.004	Rv0063	Rv0063	TAT SIGNAL PEPTIDE CONTATININGprobable oxidoreductase
MT0069	17.2255	15.9876	16.7294	15.3609	10.9589	11.5338	13.6283	17.9346
MT0070	364.153	377.979	676.309	547.168	430.788	455.508	498.634	508.375	Rv0064	Rv0064	probable conserved transmembrane protein
MT0071	95.8337	81.3497	84.5816	90.1925	118.368	143.634	104.116	111.117	Rv0065	vapC1	possible toxin VapC1
MT0072	432.595	379.886	355.253	361.991	512.284	538.705	469.273	443.057	Rv0066c	icd2	isocitrate dehydrogenase
MT0073	23.3254	20.7572	16.5325	17.1929	24.703	24.9643	19.1397	18.9191	Rv0067c	Rv0067c	possible transcriptional regulator (TetR/AcrR family)
MT0074	37.8655	34.5317	39.4124	43.9219	49.3454	57.7202	61.4774	66.3452	Rv0068	Rv0068	probable oxidoreductase
MT0075	70.3983	85.5088	118.582	129.417	60.0621	56.2337	94.7965	92.4552	Rv0069c	sdaA	L-lysine dehydratase/ involved in gluconeogenesis
MT0076	69.2857	77.6867	141.314	148.16	75.4409	78.4811	127.665	129.352	Rv0070c	glyA2	serine hydroxymethyltransferase
MT0077	6.79046	6.98264	6.44572	6.01283	5.69137	7.84298	5.76194	5.69284	Rv0071	Rv0071	group II intron maturase
MT0078	96.601	107.601	124.683	124.672	101.536	91.0913	118.295	113.942	Rv0072	Rv0072	putative glutamine ABC-transporter permease
MT0079	102.471	103.137	121.878	123.122	112.314	105.137	128.166	127.254	Rv0073	Rv0073	putative glutamine ABC-transporter permease
MT0080	70.2832	81.0826	81.4818	95.4538	70.9604	66.5884	81.8196	92.1984	Rv0074	Rv0074	conserved hypothetical protein
MT0081	77.4957	83.5628	82.5151	79.2003	68.9019	64.0766	85.0764	82.482	Rv0075	Rv0075	probable aminotransferase
MT0082	40.7044	38.8052	57.175	57.8266	51.1618	61.9237	72.8009	79.7854	Rv0076c	Rv0076c	unknown
MT0083	59.4261	44.4524	45.0708	38.9895	96.5716	112.314	72.8009	77.474	Rv0077c	Rv0077c	probable oxidoreductase
MT0084	39.2466	29.9147	39.56	48.0087	30.2732	36.293	54.0621	60.1815	Rv0078	Rv0078	transcriptional regulator (TetR/AcrR family)
MT0085	155.567	150.909	166.9	165.212	157.905	146.812	170.503	158.672	Rv0078A	Rv0078A	hypothetical protein
MT0085.1	62.3034	65.4766	61.1113	80.4217	79.7397	63.0001	78.3123	89.3306	Rv0078B	Rv0078B	conserved protein
MT0086	258.882	170.407	1812.97	1566.44	96.9349	106.47	2205.37	2200.86	Rv0079	DATIN/Rv0079	putative dormancy associated translation inhibitor
MT0087	97.4834	67.9949	796.17	718.675	36.0251	34.6014	1026.58	915.092	Rv0080	Rv0080	conserved hypothetical protein
MT0088	8.13321	7.0208	87.5831	76.8515	22.0389	19.7356	152.216	130.208	Rv0081	Rv0081	predicted to response to early hypoxia responses/ , is a regulatory hub,transcriptional regulator (ArsR family)
MT0089	10.8187	9.72991	87.9275	89.4409	27.5486	36.1905	126.713	134.06	Rv0082	Rv0082	probable oxidoreductase subunit
MT0090	18.5299	18.8493	177.38	178.036	63.8765	57.4127	215.046	188.591	Rv0083	Rv0083	probable oxidoreductase subunit
MT0091	27.0084	24.6873	192.092	152.811	66.2378	60.8472	123.055	107.65	Rv0084	hycD	formate hydrogenlyase subunit 4
MT0092	8.67031	8.08918	78.3819	59.4707	28.0936	25.7844	48.1999	35.912	Rv0085	hycP	putative formate hydrogen lyase hycP
MT0093	42.2773	46.2839	183.974	121.384	96.6927	84.0685	138.988	124.386	Rv0086	hycQ	probable formate hydrogenlyase subunit
MT0096	190.478	156.823	158.191	151.495	235.405	252.923	212.841	219.453	Rv0088	Rv0088	hypothetical protein
MT0098	75.3473	57.9979	59.3892	54.2564	78.7709	79.8651	83.6234	77.0888	Rv0089	Rv0089	possible methyltransferase
MT0099	21.4839	19.269	23.3227	21.7026	21.7967	23.734	21.9956	24.3551	Rv0090	Rv0090	possible membrane protein
MT0099.1	9.43759	8.73784	8.06945	6.15376	7.50776	7.0228	8.26714	8.34665
MT0100	72.7769	55.9375	52.1562	46.1297	49.8297	54.542	50.3043	54.0178	Rv0091	mtn	bifunctional nucleosidase
MT0101	228.19	213.829	197.357	174.701	201.317	198.227	200.115	199.164	Rv0092	ctpA	cation-transporting ATPase
MT0102	31.0366	30.1437	32.5238	29.7823	33.7244	38.5998	30.9642	32.2309	Rv0093c	Rv0093c	hypothetical protein
MT0103	25.1285	24.611	25.1924	23.3467	26.6404	25.9382	14.7806	15.5804	Rv0094c	Rv0094c	conserved hypothetical protein
MT0105	17.6859	15.3008	26.5702	27.3396	16.1054	15.891	36.5758	37.881	Rv0096	PPE1	PPE-family protein
MT0106	36.5611	34.6843	66.8682	78.7775	33.0584	35.8829	71.2477	78.6297	Rv0097	Rv0097	possible oxidoreductase
MT0107	18.6834	18.5822	32.1302	34.198	16.2264	18.5566	28.8598	30.69	Rv0098	fcoT	fatty acyl CoA thoesterase type III
MT0108	67.3291	64.1411	101.901	97.0979	53.4625	52.7991	81.4188	78.0733	Rv0099	fadD10	acyl-CoA synthase
MT0109	6.82883	8.35628	13.5311	12.4954	5.20699	4.92109	7.86631	9.24552	Rv0100	Rv0100	hypothetical protein
MT0110	172.294	187.463	207.542	207.02	144.403	139.174	151.163	147.329	Rv0101	nrp	probable peptide synthetase
MT0111	179.084	173.689	123.305	130.779	182.305	178.543	135.581	135.13	Rv0102	Rv0102	probable conserved integral membrane protein
MT0112	274.496	265.302	287.745	296.931	279.482	265.38	330.786	315.803	Rv0103c	ctpB	cation transport ATPase
MT0113	61.728	60.7833	29.2764	31.3795	103.413	109.699	37.3274	49.7375	Rv0104	Rv0104	conserved hypothetical protein
MT0115	24.9367	23.2755	17.4182	19.7766	24.6424	21.7861	19.2399	17.0357	Rv0106	Rv0106	putative metal chaeperon
MT0116	528.045	574.599	895.66	876.512	492	501.694	711.174	734.034	Rv0107c	ctpI	probable magnesium transport ATPase
MT0117	387.248	419.493	694.219	813.283	491.94	473.091	753.963	698.679	Rv0108c	Rv0108c	hypothetical protein
MT0118	36.9063	37.1263	48.2199	47.539	43.5329	43.8797	49.0016	58.1269	Rv0109	PE_PGRS1	PE_PGRS-family protein
MT0119	38.8246	39.7209	36.2633	40.7745	42.9274	42.8545	44.2417	45.5856	Rv0110	Rv0110	probable rhomboidprotease 1
MT0120	406.085	438.533	462.173	507.051	279.785	275.581	465.766	513.255	Rv0111	Rv0111	possible acyltransferase
MT0121	171.028	196.582	125.224	111.613	121.153	120.208	86.7799	88.0037	Rv0112	gca	probable GDP-mannose dehydratase
MT0122	267.667	302.848	160.257	141.818	181.579	172.751	84.6254	83.6377	Rv0113 / Rv0114	gmhA/ gmhB	phosphoheptose isomerase
MT0123	175.516	195.209	94.9145	75.5362	147.37	146.3	41.0351	48.0253	Rv0115	hddA	possible D-alpha-D-heptose-7-phosphate kinase
MT0124	155.989	149.764	67.6555	47.8678	444.593	511.69	45.0434	39.5931
MT0125	165.695	148.2	151.45	134.819	247.877	259.587	162.036	146.687	Rv0116c	idtA	probable L,D-transpeptidase
MT0125.1	23.6323	20.1085	19.288	17.2399	26.0955	23.8878	19.0395	15.9656	Rv0117	oxyS	transcriptional regulator (LysR family)
MT0126	87.0483	93.4453	43.8407	45.8009	97.7825	94.3721	57.7698	53.1617	Rv0118c	oxcA	oxalyl-CoA decarboxylase
MT0127	96.2174	89.6678	43.4471	52.1895	89.7904	85.4013	58.2708	62.1932	Rv0119	fadD7	acyl-CoA synthase
MT0128	348.999	312.082	201.786	200.021	613.941	673.01	231.881	253.567	Rv0120c	fusA2	elongation factor G
MT0129	28.658	24.9925	23.3719	19.2129	31.7263	34.5501	18.338	23.7987	Rv0121c	Rv0121c	predicted Pyridoxal 5' phosphateoxidase topology
MT0131	59.2727	47.3141	39.56	37.909	77.0756	84.2736	45.0434	38.951	Rv0123	Rv0123	hypothetical protein
MT0132	8.51685	6.90633	8.21707	5.87191	8.65814	8.50938	5.2108	8.17544	Rv0124	PE_PGRS2	PE_PGRS-family protein
MT0133	506.522	446.012	467.438	461.391	578.219	626.464	530.55	452.388	Rv0125	pepA	probable serine protease
MT0134	367.759	348.789	348.315	336.907	355.044	364.365	351.629	327.488	Rv0126	treS	trehalose synthase
MT0135	199.187	201.657	188.697	192.693	180.61	170.495	180.474	176.221	Rv0127	mak	maltokinase
MT0136	88.5062	83.6009	78.7756	71.8722	64.3003	65.4094	70.1955	70.2403	Rv0128	Rv0128	probable conserved transmembrane protein
MT0137	2048.38	1807.02	1454.27	1523.97	2333.34	2628.22	1600.32	1744.54	Rv0129c	fbpC	antigen 85C, mycolytransferase
MT0138	54.2086	43.6129	37.2474	39.3653	47.2262	51.8764	40.2334	42.1613	Rv0130	htdZ	conserved hypothetical protein
MT0139	113.059	97.3755	85.4181	83.3811	137.017	159.115	99.8069	105.853	Rv0131c	fadE1	acyl-CoA dehydrogenase
MT0140	35.9089	33.6922	29.178	31.5674	46.1969	54.2345	29.2607	37.1533	Rv0132c	fgd2	putative F420-dependent glucose-6 -phosphate dehydrogenase
MT0141	105.847	106.686	80.4977	85.1192	99.3567	96.5763	81.9699	85.9063	Rv0133	Rv0133	GCN5-related N-acetyltransferase
MT0142	108.494	114.622	141.609	136.886	105.593	102.318	137.134	142.835	Rv0134	ephF	probable epoxide hydrolase
MT0143	187.601	193.683	228.306	218.999	187.694	166.753	221.91	208.88	Rv0135c	Rv0135c	putative transcriptional regulator
MT0144	93.0715	89.7442	137.427	123.827	136.835	143.993	173.961	161.54	Rv0136	cyp138	cytochrome p450
MT0145	85.3603	86.5008	97.4239	98.8829	98.6907	95.8586	98.3038	103.284	Rv0137c	msrA	putative peptide methionine sulfoxide reductase
MT0146	47.8018	52.16	60.1765	58.7191	46.984	44.136	56.0161	59.5822	Rv0138	Rv0138	conserved hypothetical protein
MT0147	98.6727	105.159	104.46	107.057	92.9388	84.5299	103.014	97.4632	Rv0139	Rv0139	possible oxidoreductase
MT0148	101.09	104.587	61.8986	54.4443	148.823	142.763	51.3064	52.0917	Rv0140	Rv0140	conserved protein
MT0149	118.776	111.303	140.576	145.154	129.388	129.537	162.387	156.147	Rv0141c	Rv0141c	unknown
MT0150	104.274	105.426	93.9304	93.3399	152.698	150.401	124.057	112.872	Rv0142	Rv0142	predicted DNAglycolase, effected by DNA methylation
MT0151	140.528	141.904	151.597	149.71	118.429	122.463	135.982	140.01	Rv0143c	Rv0143c	probable chloride channel
MT0152	534.873	653.545	426.549	440.628	736.124	726.116	379.286	375.257	Rv0144	Rv0144	putative transcriptional regulator
MT0153	1420.24	1555.76	967.4	877.404	1491.08	1442.85	800.159	796.698	Rv0145	Rv0145	putative S-adenosylmethionine dependent methyltarnsferase
MT0154	377.197	375.613	368.931	311.587	366.003	369.03	246.511	238.671	Rv0146	Rv0146	putative S-adenosylmethionine dependent methyltarnsferase
MT0155	460.754	405.947	427.238	414.886	660.138	757.591	472.63	492.11	Rv0147	Rv0147	possible aldehyde dehydrogenase
MT0156	424.922	394.31	423.351	439.125	594.808	646.046	515.368	549.98	Rv0148	Rv0148	putative short chain type dehydrogenase/reductase
MT0157	251.861	256.832	247.791	235.158	316.718	303.467	307.838	324.62	Rv0149	Rv0149	possibel quinone oxidoreductase
MT0158	3.75969	4.57878	5.06801	4.08685	2.36131	2.20424	5.06049	4.19473	Rv0150c	Rv0150c	conserved hypothetical protein
MT0160	45.3081	47.3904	62.243	66.7988	44.9255	47.3654	61.8282	61.7224	Rv0151c	PE1	PE-family protein
MT0161	30.6146	35.9816	43.4471	44.4386	25.7322	22.76	45.0935	39.6787	Rv0152c	PE2	PE-family protein
MT0162	121.96	116.148	98.9492	101.326	133.505	133.126	108.074	102.428	Rv0153c	ptbB	putative protein-tyrosine-phosphatase
MT0163	197.998	183.724	170.049	182.499	199.743	203.61	175.614	180.245	Rv0154c	fadE2	acyl-CoA dehydrogenase
MT0165	456.342	416.898	406.622	398.397	465.663	448.331	467.219	442.372	Rv0157	pntB	pyridine transhydrogenase subunit [beta]
MT0167	143.52	135.685	77.5455	76.1469	86.2787	76.5844	68.3918	68.3141	Rv0158	Rv0158	transcriptional regulator (TetR/AcrR family)
MT0168	45.6917	41.6669	46.2517	50.4514	41.5954	44.3923	55.3648	57.3565	Rv0159c	PE3	PE-family protein
MT0169	15.6526	11.6377	12.4978	13.4819	19.5565	24.1953	11.9748	16.4793	Rv0160c	PE4	PE-family protein
MT0171	35.9856	25.832	28.0955	28.2321	29.6072	29.5778	28.9099	30.9468	Rv0162c	adhE1	alcohol dehydrogenase (Zn)
MT0172	15.4991	14.385	13.7771	13.4819	14.1679	16.0961	16.0833	17.1641	Rv0163	Rv0163	conserved protein
MT0173	491.215	462.953	525.105	542.236	556.543	473.039	593.33	496.775	Rv0164	TB18.5	conserved hypothetical protein
MT0175	546.958	702.92	711.047	889.336	650.753	655.273	908.133	1057.76	Rv0166	fadD5	acyl-CoA synthase
MT0176	786.427	837.841	834.008	888.208	873.322	826.127	1147.58	1225.29	rv0167	yrbE1A	conserved integral membrane protein
MT0177	16.1513	16.0639	14.8596	14.4214	15.4393	15.9423	17.2858	18.3198	Rv0168	yrbE1B	conserved integral membrane protein
MT0178	940.038	991.688	996.233	1126.56	1066.83	1042.81	1322.59	1466.49	Rv0169	mce1	cell invasion protein
MT0179	523.748	594.25	609.588	774.199	691.864	695.513	833.728	1010.24	Rv0170	mce1B	part of mce1 operon
MT0180	1045.62	1196.28	1140.6	1448.48	1170.54	1112.93	1472.9	1636.93	Rv0171	mce1C	part of mce1 operon
MT0181	847.887	966.81	965.431	1196.55	907.228	868.264	1130.49	1304.22	Rv0172	mce1D	part of mce1 operon
MT0182	570.897	643.319	636.306	809.431	587.301	584.686	725.905	815.061	Rv0173	lprK	part of mce1 operon
MT0183	1470.38	1661.75	1594.21	1861.25	1538.18	1557.27	1844.42	2151.12	Rv0174	mce1F	part of mce1 operon
MT0184	414.487	417.699	402.489	431.703	345.175	349.858	416.463	452.26	Rv0175	Rv0175	mce associated conserved hypothetical protein
MT0185	250.211	302.658	298.963	319.62	231.772	193.05	308.139	305.744	Rv0176	Rv0176	mce associated conserved hypothetical protein
MT0186	298.013	327.269	308.853	328.31	257.746	246.464	302.427	306.087	Rv0177	Rv0177	mce associated conserved hypothetical protein
MT0187	578.494	585.092	620.659	669.633	538.924	526.659	598.14	571.039	Rv0178	Rv0178	probable mce associated membrane protein
MT0188	438.963	478.674	333.997	355.979	597.593	585.199	312.097	291.876	Rv0179c	lprO	lipoprotein
MT0189	190.67	166.401	129.062	135.43	176.735	178.851	141.193	140.395	Rv0180c	Rv0180c	conserved hypothetical protein
MT0190	61.3827	69.7501	62.7351	62.4301	62.7867	61.206	53.06	51.15	Rv0181c	Rv0181c	conserved hypothetical protein
MT0191	145.093	154.763	145.447	139.47	158.632	152.554	117.293	113.472	Rv0182c	sigG	sigma-70 factors ECF subfamily
MT0192	196.732	173.345	150.121	156.522	158.329	164.446	163.79	158.929	Rv0183	Rv0183	hemolytic phospholipase
MT0193	274.649	263.242	231.456	228.3	205.252	196.126	205.025	201.647	Rv0184	Rv0184	conserved hypothetical protein
MT0194	101.665	107.678	104.608	98.0844	88.8216	80.4803	85.0263	77.9449	Rv0185	Rv0185	conserved hypothetical protein
MT0195	294.138	328.947	312.002	304.823	233.951	215.246	244.407	224.289	Rv0186	bglS	[beta]-glucosidase
MT0196	1553.48	1518.82	630.401	413.241	1886.39	1691.62	417.065	304.845	Rv0186A	mymT	copper-binding Metallothionein
MT0197	71.0121	65.2477	54.8624	50.6863	69.7495	70.3305	45.4943	42.2041	Rv0187	Rv0187	probable o-methyltransferase
MT0198	268.933	242.904	260.633	230.555	865.996	962.021	399.428	385.786	Rv0188	Rv0188	Early hypoxia induced antigen/ probable conserved transmembrane protein
MT0199	236.247	230.351	186.828	194.9	249.694	248.617	209.835	201.775	Rv0189c	ilvD	dihydroxy-acid dehydratase
MT0200	596.371	637.214	254.237	247.043	847.771	729.243	239.647	219.067	Rv0190	RicR	copper metalloregulatory repressor
MT0201	382.299	418.501	191.305	193.115	385.863	315.001	164.942	144.675	Rv0191	Rv0191	probable efflux protein
MT0202	217.18	226.726	223.927	228.629	210.459	197.254	202.77	204.9	Rv0192	Rv0192	conserved hypothetical protein
MT0203	81.9075	65.8963	31.9826	34.7147	40.8689	41.3679	34.722	36.2544	Rv0193c	Rv0193c	hypothetical protein
MT0204	47.3414	45.4063	29.3256	29.1716	37.8415	38.5998	30.864	30.8612	Rv0194	Rv0194	Probable ABC transporter drug
MT0205	14.5784	12.7824	4.67438	3.85197	7.38667	8.20181	3.30686	2.99623	Rv0195	Rv0195	transcriptional regulator (LuxR/UhpA family)/ under hypoxia and reductive stress
MT0206	90.6546	95.811	72.2314	52.1426	38.6286	36.1905	32.4172	23.5418	Rv0196	Rv0196	transcriptional regulator (TetR/AcrR family)
MT0207	279.56	255.038	216.055	163.944	142.163	154.45	128.516	117.196	Rv0197	Rv0197	possible oxidoreductase
MT0208	539.746	518.891	520.873	538.759	546.856	541.422	507.001	480.853	Rv0198c	zmp1	probable zinc metalloprotease
MT0209	62.4953	59.6387	41.0853	41.6671	58.2457	62.4363	49.4525	43.6166	Rv0199	OmamA (orphaned mam protein A	mce associated membrane protein , required for cholesterol tarnsport and stablizing protein components of mce1 transport
MT0210	105.348	99.2451	81.4818	82.1598	89.1849	96.2687	94.6963	90.9571	Rv0200	Rv0200	possible membrane protein
MT0211	139.415	138.508	164.341	154.549	114.13	108.571	145.401	139.239	Rv0201c	Rv0201c	hypothetical protein
MT0212	521.599	578.682	662.286	688.517	442.171	432.799	615.877	595.694	Rv0202c	mmpL11	conserved large membrane protein
MT0213	167.805	160.257	209.658	210.214	144.706	156.347	180.123	166.548	Rv0203	Rv0203	heme uptake protein
MT0214	172.485	172.658	143.774	148.207	167.895	165.164	149.209	154.178	Rv0204c	Rv0204c	probable conserved transmembrane protein
MT0215	76.3064	75.321	84.0896	81.596	70.2944	70.1767	90.0367	93.3541	Rv0205	Rv0205	probable conserved transmembrane protein
MT0216	1362.04	1536.18	1379.63	1489.87	1649.16	1540.71	1357.46	1384.77	Rv0206c	mmpL3	conserved large membrane protein
MT0217	291.645	328.604	243.855	263.86	494.604	465.812	283.187	318.671	Rv0207c	Rv0207c	conserved hypothetical protein
MT0218	226.31	242.256	236.524	244.694	445.804	442.949	249.066	270.089	Rv0208c	Rv0208c	hypothetical methytransferase
MT0219	40.8579	38.3473	38.6251	33.9631	38.9314	42.9057	42.8889	41.4336	Rv0209	Rv0209	hypothetical protein
MT0220	55.513	55.327	50.3357	48.7603	64.3609	60.1808	54.8637	52.8621	Rv0210	Rv0210	hypothetical protein
MT0221	1350.99	1183.35	2287.2	2005.19	2221.21	2475.87	3214.31	2819.71	Rv0211	pckA	phosphoenolpyruvate carboxykinase
MT0222	37.1365	34.9514	43.7423	40.9624	38.3259	39.0611	47.3482	46.5272	Rv0212c	nadR	similar to E.coli NadR
MT0223	37.1365	31.6318	40.7409	38.8955	35.904	41.5217	40.1833	40.706	Rv0213c	Rv0213c	possible methyltransferases
MT0224	61.8814	52.5034	52.353	52.1426	55.4	61.1547	59.4733	57.0996	Rv0214	fadD4	acyl-CoA synthase
MT0225	57.0859	54.6783	41.5774	41.6671	51.3434	48.3394	39.4317	41.1768	Rv0215c	fadE3	acyl-CoA dehydrogenase
MT0226	54.6306	47.6957	45.5137	46.7874	47.4684	50.1336	46.6467	52.7765	Rv0216	Rv0216	Double hotdog hydratase
MT0227	32.4177	30.6397	24.4544	28.0442	39.9607	38.2409	32.0164	31.4605	Rv0217c	lipW	probable esterase
MT0228	29.1184	28.8845	25.6845	24.709	31.7263	27.4761	29.0602	28.8066	Rv0218	Rv0218	possible conserved transmembrane protein
MT0229	10.0131	9.11941	8.95512	10.2406	9.68743	11.0212	10.3715	10.1444	Rv0219	Rv0219	possible conserved transmembrane protein
MT0230	617.126	584.138	531.255	581.084	737.395	769.894	644.185	644.661	Rv0220	lipC	probable esterase
MT0231	114.095	112.447	100.13	100.574	143.435	143.685	123.155	123.316	Rv0221	Rv0221	Diacylglycerol )-acyltransferase
MT0232	83.9025	74.6723	56.7814	57.8735	92.515	91.0913	80.1161	81.4119	Rv0222	echA1	enoyl-CoA hydratase/isomerase superfamily
MT0233	75.846	66.7358	62.7843	69.7113	112.677	136.406	63.7321	68.6137	Rv0223c	Rv0223c	aldehyde dehydrogenase (possible betB)
MT0234	31.6888	33.4633	28.6367	33.6343	31.5447	25.5281	31.4151	32.6589	Rv0224c	Rv0224c	Possible methyltransferase
MT0235	209.66	234.281	245.036	259.116	198.956	165.318	242.352	221.721	Rv0225	Rv0225	possible involved in LPS synthesis
MT0236	114.824	122.215	117.647	112.506	95.0579	100.626	103.515	103.113	Rv0226c	Rv0226c	possible conserved transmembrane protein
MT0237	640.835	643.777	619.478	711.394	638.462	642.663	633.263	655.148	Rv0227c	Rv0227c	possibly involed in lipoarabinomannan synthesis
MT0238	47.2647	43.2695	37.4442	38.3318	42.1403	44.9562	41.4359	43.2314	Rv0228	Rv0228	probable integral membrane acyltransferase
MT0239	106.844	123.78	148.399	166.856	116.855	111.75	140.692	140.951	Rv0229c	Rv0229c	possible conserved membrane protein with PIN domain
MT0240	162.933	237.639	189.288	215.71	350.443	353.601	235.839	276.681	Rv0230c	php	probable phosphotriestaerse
MT0241	274.381	253.13	260.092	306.326	282.328	289.985	313.55	311.908	Rv0231	fadE4	acyl-CoA dehydrogenase
MT0242	305.379	379.276	452.086	482.248	279.119	240.416	510.609	539.664	Rv0232	Rv0232	transcriptional regulator (TetR/AcrR family)
MT0244	214.379	261.41	249.563	294.065	214.334	216.938	286.093	301.635	Rv0233	nrdB	ribonucleoside-diphosphate reductase B2
MT0245	173.444	160.257	157.65	155.723	191.63	201.97	141.594	149.469	Rv0234c	gabD1	succinate-semialdehyde dehydrogenase
MT0246	23.5172	28.4266	29.2272	28.0442	27.5486	31.782	24.4006	24.9543	Rv0235c	Rv0235c	probable conserved transmembrane protein
MT0247	182.844	219.591	274.804	283.026	148.581	139.79	198.812	196.125	Rv0236c	aftD	arabinofuranosyltransferase
MT0250	212.538	195.514	174.477	217.965	221.418	197.151	227.171	250.571	Rv0236A	Rv0236A	small secreted protein
MT0251	186.527	179.832	151.253	152.2	167.411	176.852	149.059	142.407	Rv0237	lpqI	beta-hexosaminidase precursorBETA-HEXOSAMINIDASE A
MT0252	101.166	112.905	122.666	134.161	110.255	107.597	114.287	116.04	Rv0238	Rv0238	transcriptional regulator (TetR/AcrR family)
MT0253	181.232	203.908	185.155	184.19	192.719	162.037	181.627	190.218	Rv0239	VapB24	possible antitoxin
MT0254	35.0649	44.4142	45.7597	39.6002	26.6404	27.271	31.1145	29.4915	Rv0240	VapC24	possible toxin
MT0255	281.785	214.974	230.373	260.431	183.698	203.2	257.384	285.07	Rv0241c	htdX	probable 3-hydroxylacyl-thioester dehydratase
MT0256	295.941	254.886	282.628	301.158	206.766	223.448	277.325	308.826	Rv0242c	fabG4	3-oxoacyl-[ACP] reductase
MT0257	1006.75	839.711	741.701	807.176	844.502	883.232	845.503	842.07	Rv0243	fadA2	acetyl-CoA C-acetyltransferase
MT0258	1702.56	1175.18	1114.81	789.842	680.603	771.226	595.334	508.718	Rv0244c	fadE5	acyl-CoA dehydrogenase
MT0259	104.082	102.679	109.626	109.264	100.81	96.6276	116.993	120.363	Rv0245	Rv0245	probable monooxygenase
MT0260	49.4898	50.2903	60.0781	58.7661	46.4997	43.4183	61.4273	66.0027	Rv0246	Rv0246	probable conserved integral membrane protein
MT0261	314.356	308.648	256.353	283.778	320.654	318.692	267.755	249.672	Rv0247c	Rv0247c	prabable succinate dehydrogenase
MT0262	677.512	625.576	507.047	546.135	636.706	655.632	548.637	536.925	Rv0248c	Rv0248c	prabable succinate dehydrogenase
MT0263	318.308	306.244	256.304	265.974	294.74	311.156	273.667	280.233	Rv0249	Rv0249c	prabable succinate dehydrogenase
MT0264	270.352	306.588	197.898	244.365	296.799	270.352	247.463	229.126	Rv0250c	Rv0250c	hypothetical protein
MT0265	272.616	253.092	106.969	84.6964	520.821	532.144	84.6254	84.3226	Rv0251c	hsp	Heat shock protein Hsp (heat-stress-induced ribosome-binding protein A)
MT0266	131.321	181.74	134.081	132.047	83.9779	71.4583	116.041	91.6847	Rv0252	nirB	nitrite reductase flavoprotein
MT0267	26.3946	26.7096	21.5513	21.8905	24.8846	20.5558	20.1418	22.9426	Rv0254c	cobU	cobalamine biosynthesis
MT0268	100.936	98.6728	106.625	102.594	78.226	80.1727	94.9468	91.856	Rv0255c	cobQ1	cobyric acid synthase
MT0269	134.927	120.994	147.514	158.072	102.081	122.002	142.846	161.625	Rv0256c	PPE2	PPE-family protein
MT0270	60.3469	58.3795	64.5064	60.9739	45.0466	41.9317	69.1934	61.8936
MT0270.1	6.98228	7.40237	7.13458	6.62351	6.11519	5.69001	5.46132	5.65004	Rv0257	Rv0257	conserved hypothetical protein
MT0270.2	8.93886	7.32605	8.75831	5.40216	11.8671	11.9439	8.26714	7.61899
MT0271	28.965	19.8414	18.5991	17.7567	25.4901	25.3743	21.4946	21.0592	Rv0258c	Rv0258c	conserved hypothetical protein
MT0272	16.6501	19.8032	17.7626	15.7367	12.1698	13.0204	13.6283	11.6425	Rv0259c	Rv0259c	conserved hypothetical protein
MT0273	9.2074	8.62337	9.44716	8.22067	11.5038	9.94469	15.7326	13.6115	Rv0260c	Rv0260c	orphan response regulator
MT0274	10.4734	10.0352	9.9392	8.12672	10.2324	9.84217	7.91641	8.86029	Rv0261c	narK3	nitrite extrusion protein1
MT0275	132.51	121.261	135.016	140.926	180.55	165.369	128.967	141.893	Rv0262c	aac	aminoglycoside 2'-N-acetyltransferase
MT0276	205.901	190.935	205.328	229.38	342.935	357.138	206.378	237.344	Rv0263c	Rv0263c	conserved hypothetical protein
MT0277	124.492	119.621	137.181	153.468	203.133	200.637	133.126	138.169	Rv0264c	Rv0264c	conserved hypothetical protein
MT0278	76.7284	77.1525	78.3819	74.5498	78.1049	78.4811	74.6047	77.6024	Rv0265c	fecB2	iron transport protein FeIII dicitrate transporter
MT0280	5.06407	4.80772	6.49493	5.07333	4.84372	6.20262	9.16901	8.47506	Rv0267	narU	similar to nitrite extrusion protein 2
MT0281	161.283	195.896	271.704	278.375	215.303	183.362	315.354	320.597	Rv0268c	Rv0268c	hypothetical protein
MT0282	58.1985	50.3285	51.3198	50.1226	55.0367	56.3362	55.3147	56.372	Rv0269c	Rv0269c	conserved hypothetical protein
MT0283	407.082	404.917	552.167	606.733	446.53	458.225	564.771	573.479	Rv0270	fadD2	acyl-CoA synthase
MT0284	336.607	293.576	364.552	339.161	284.023	298.7	365.558	364	Rv0271c	fadE6	acyl-CoA dehydrogenase
MT0285	139.607	127.252	139.838	139.047	152.395	154.245	149.31	147.586	Rv0272c	Rv0272c	putative serine hydrolase
MT0286	70.7436	64.4464	62.2922	68.443	73.6245	71.3045	64.7843	67.2012	Rv0273c	Rv0273c	putative transcriptional regulator
MT0286.1	66.7153	67.3844	72.0838	72.154	67.3882	71.407	67.4899	74.221	Rv0274	Rv0274	member of metalloenzyme/ mutant sensitive to diamide
MT0287	151.5	136.486	160.848	174.607	224.446	242.722	178.119	184.91	Rv0275c	inbR	INH sensitivity/ possible transcriptional regulator Tet R family
MT0288	529.004	477.033	741.898	749.35	682.903	813.414	815.841	950.448	Rv0276	Rv0276	conserved hypothetical protein
MT0289	164.736	199.749	369.424	341.651	138.833	124.616	281.133	257.633	Rv0277c	VapC25	toxin VC25
MT0290	124.147	124.085	170.492	174.889	114.493	160.755	146.804	171.47	Rv0277a	VapB25	antitoxin VapB25
MT0291	14.5017	12.5917	21.699	24.8499	18.285	20.5045	18.9894	23.285	Rv0278c	PE_PGRS 3	PE_PGRS-family protein
MT0291.4	4.1817	3.2433	3.05065	2.67759	3.75388	4.45973	2.95613	4.49435
MT0292	23.8242	26.6333	38.9204	46.1767	32.2107	33.935	25.6532	27.8222	Rv0280	PPE3	PPE-family protein
MT0293	178.278	173.689	188.648	203.685	196.231	210.735	191.096	201.946	Rv0281	Rv0281	possible S-adenosylmethionine dependent transferase protein
MT0294	3.22259	3.43409	6.98697	4.50963	3.33005	1.53784	5.1607	5.26481
MT0295	1234.06	1240.13	1988.28	1824.33	893.06	857.602	1450.16	1279.52	Rv0282	eccA3	ESX3
MT0296	544.963	570.44	897.727	787.071	425.278	410.244	534.859	514.368	Rv0283	eccB3	ESX3
MT0297	1165.08	1149.81	1468.79	1379.15	925.695	921.525	1064.06	1127.44	Rv0284	eccC3	ESX3
MT0298	100.553	92.2243	110.119	114.808	76.5913	88.6308	104.617	108.934	Rv0285	PE5
MT0299	435.127	396.637	390.876	449.225	358.132	391.893	411.353	475.288	Rv0286	PPE4	PPE-family protein
MT0300	318.193	265.035	234.162	268.276	239.824	298.392	276.323	318.157	Rv0287	esxG	ESAT-6 like
MT0301	445.562	382.29	322.532	365.749	379.202	372.721	406.092	400.254	Rv0288	esxH	ESAT-6 like
MT0302	861.851	809.414	769.058	815.068	670.673	713.096	886.337	844.296	Rv0289	espG3	ESX3
MT0303	630.861	629.964	629.171	636.656	451.313	436.593	686.473	669.059	Rv0290	eccD3	ESX3
MT0304	408.617	413.731	433.044	451.291	291.773	299.469	401.432	374.486	Rv0291	mycP3	serine protease
MT0305	244.955	243.21	238.738	249.533	169.288	175.314	220.607	214.273	Rv0292	eccE3	ESX conserved transmembrane protein ESX-3 pathway
MT0306	225.812	216.729	264.767	243.849	205.737	193.255	235.188	225.531	Rv0293c	Rv0293c	conserved hypothetical protein
MT0307	19.7576	18.4678	17.0738	16.3944	13.4413	17.2751	21.695	16.2653	Rv0294	tam	probable transaconitase methytransferase
MT0308	128.75	127.214	109.676	112.365	124.847	113.698	110.98	108.892	Rv0295c	Rv0295c	hypothetical protein
MT0310	180.81	160.41	155.091	160.561	158.026	170.393	164.792	159.999	Rv0296c	atsG	proable sulfatase
MT0311	154.147	156.327	263.438	297.87	318.898	334.326	300.272	368.794	Rv0297	PE_PGRS5	PE_PGRS-family protein
MT0312	146.091	144.232	138.509	149.522	174.555	151.631	160.583	157.003	Rv0298	Rv0298	possible antitoxin
MT0313	83.0585	81.7694	84.5816	84.6025	81.8588	85.5551	83.3728	83.8089	Rv0299	Rv0299	possible toxin
MT0314	122.957	136.41	142.495	132.658	115.462	112.365	117.995	106.195	Rv0301	VapC2	probable toxin
MT0315	88.0074	103.29	100.179	90.6623	71.3237	67.9725	67.0891	63.0493	Rv0302	Rv0302	mmpL protein expression transcriptional regulator (TetR/AcrR family)
MT0316	71.5492	82.3799	68.2951	63.5106	64.7242	66.9985	40.6342	37.881	Rv0303	Rv0303	probable dehydrogenase
MT0318	297.514	319.752	363.322	439.876	408.083	445.461	476.337	586.791	Rv0304c/Rv0305c	PPE5/PPE6	PPE-family protein
MT0319	21.7525	14.6903	11.7598	14.4214	23.1893	24.6567	15.0813	17.3354	Rv0306	Rv0306	putative oxidoreductase
MT0320	55.091	49.9087	36.903	34.5268	54.3707	55.2597	41.1854	36.126	Rv0307c	Rv0307c	hypothetical protein
MT0321	361.659	298.155	205.377	189.169	337.97	329.405	232.632	224.075	Rv0308	Rv0308	conserved integral membrane protein
MT0322	671.795	677.088	621.643	637.783	647.847	675.778	658.665	678.518	Rv0309	Rv0309	secreted protein
MT0323	21.1387	18.1625	16.3849	14.6093	17.619	18.1465	14.6804	13.7827	Rv0310c	Rv0310c	antigen
MT0324	42.3924	37.6223	35.8697	33.8222	42.6247	43.162	31.9663	27.5653	Rv0311	Rv0311	hypothetical protein/ Central nervous system Tb phenotype
MT0325	6.94392	6.48661	5.60925	4.83845	9.26361	8.09929	5.06049	4.53715
MT0326	553.173	578.377	369.965	438.937	659.956	630.104	407.344	410.698	Rv0312	Rv0312	conserved hypothetical protein
MT0327	248.523	271.865	279.872	278.751	292.016	311.515	231.53	252.497	Rv0313	Rv0313	hypothetical protein
MT0328	80.9484	80.434	81.8262	88.4075	88.5795	85.1963	90.9886	87.7468
MT0328.1	28.1209	35.7145	43.6931	39.1774	36.2673	31.9358	31.365	28.079
MT0328.2	99.7852	97.6044	122.173	123.216	92.6361	90.63	104.467	116.339
MT0329	510.205	462.266	450.216	438.608	392.462	400.761	480.346	466.942	Rv0315	Rv0315	immunostimulatory antigen/ probable [beta]-1,3-glucanase
MT0330	84.3628	87.4929	84.8769	93.105	56.066	66.1783	76.4084	80.6415	Rv0316	Rv0316	possible muconolactone isomearse
MT0332	91.4602	93.1401	88.3211	72.201	85.0072	85.8627	81.4188	78.2445	Rv0317c	glpQ2	glycerophosphoryl diester phosphodiesterase
MT0333	27.8908	25.832	30.9001	29.2656	25.6111	27.1685	29.2106	30.2192	Rv0318c	Rv0318c	integral membrane protein
MT0334	29.7322	31.6318	31.7366	26.0243	27.4275	30.9106	28.96	27.0089	Rv0319	pcp	probable pyrrolidone-carboxylate peptidase
MT0335	8.51685	10.2641	22.437	25.3197	5.9941	5.27991	28.7095	27.865	Rv0320	Rv0320	conserved hypothetical protein
MT0336	71.319	71.6198	82.1707	87.5619	67.4487	63.7178	77.5608	81.84	Rv0321	dcd	probable deoxycytidine triphosphate deaminase
MT0337	35.5252	37.2789	34.3444	34.9026	32.8162	30.7055	33.7199	31.0324	Rv0322	udgA	UDP-glucose dehydrogenase/GDP-mannose
MT0338	19.7192	19.0401	20.1736	20.0584	18.8299	20.7608	19.6908	20.5884	Rv0323c	Rv0323c	conserved hypothetical protein
MT0339	11.7394	11.1799	11.7105	10.7104	11.4433	11.3287	10.8725	10.872	Rv0324	Rv0324	bedaquiline tolerance/ putative transcriptional regulator
MT0340	6.56028	6.48661	7.13458	5.82493	8.83978	7.43289	8.01662	6.59171	Rv0325	Rv0325	hypothetical protein
MT0341	9.51432	8.54706	9.05353	7.04629	8.77924	8.66316	8.41745	7.31937	Rv0326	Rv0326	hypothetical protein
MT0342	17.6859	17.9336	12.2518	9.58296	19.9198	16.4036	10.8725	8.26104	Rv0327c	cyp135A1	cytochrome P-450 monooxygenasemonoxygenase
MT0343	38.5176	35.3711	42.2662	36.9226	34.9353	38.1897	39.6322	35.9548	Rv0328	Rv0328	transcriptional regulator (TetR/AcrR family)
MT0344	6.94392	7.59315	8.26627	8.59647	5.38863	5.99757	5.2108	5.99247	Rv0329c	Rv0329c	conserved hypothetical protein
MT0345	11.6243	11.1799	9.89	10.0997	9.44525	11.6876	9.1189	7.83301	Rv0330c	Rv0330c	hypothetical protein
MT0346	37.6736	36.2869	55.6005	36.171	41.0505	48.852	37.2272	34.0287	Rv0331	Rv0331	putative dehydrogenase
MT0347	2.22512	2.09861	2.31259	2.01994	2.78514	2.71685	1.40291	1.45531
MT0348	92.074	90.2783	89.6989	93.5747	89.6087	98.9343	94.045	90.9571	Rv0334	rmlA	glucose-1-phosphate thymidyltransferase
MT0349	3.95151	4.42616	5.26483	4.65055	4.35934	4.15217	4.80997	3.8095	Rv0335c	PE6	PE-family protein
MT0350	141.794	160.677	288.532	196.545	128.661	125.795	154.52	161.454	Rv0336	Rv0336	conserved hypothetical protein
MT0351	403.093	403.047	396.732	403.33	476.561	475.397	482.25	457.011	Rv0337c	aspC	aspartate aminotransferase
MT0352	786.811	750.844	650.526	680.155	979.884	1021.07	769.345	769.39	Rv0338c	Rv0338c	iron-sulfur binding reductase
MT0353	123.111	132.327	207.395	169.957	125.15	117.747	138.487	133.76	Rv0339c	Rv0339c	possible transcription factor
MT0355	40.4742	45.3681	60.1273	57.3098	43.4118	42.9057	56.918	57.3565	Rv0340	Rv0340	hypothetical protein
MT0356	40.3591	37.2026	803.698	513.722	227.957	289.37	615.275	565.56	Rv0341	iniB	Isoniazid inductible gene protein Inib
MT0357	110.719	108.937	345.855	254.512	160.872	178.543	245.609	243.294	Rv0342	iniA	Isoniazid inductible gene protein IniA
MT0357.1	135.195	139.958	276.084	200.35	161.659	153.733	177.819	173.354	Rv0343	iniC	Isoniazid inductible gene protein IniA
MT0359	80.0277	63.9885	55.9449	67.7383	55.7027	55.9261	70.897	73.4077	Rv0344c	lpqJ	lipoprotein
MT0360	38.3258	32.7383	34.0492	32.319	43.8356	39.1124	42.4881	41.0056	Rv0345	Rv0345	conserved hypothetical protein
MT0361	716.49	765.115	666.025	785.567	653.357	614.11	718.69	722.392	Rv0346c	ansP2	L-asparagine permease
MT0362	115.476	102.756	127.93	129.981	131.507	140.302	130.721	122.803	Rv0347	Rv0347	conserved hypothetical protein
MT0363	78.6466	68.7962	75.7741	79.0124	99.9016	113.134	89.4354	87.276	Rv0348	mosR	involved in persistance/ possible transcription factor
MT0364	74.3882	70.8185	77.4963	72.2949	90.3353	78.8912	78.1119	70.0263	Rv0349	Rv0349	hypothetical protein
MT0365	2662.9	2456.71	2040.05	1764.49	3076.61	3641.96	1738.2	1623.02	Rv0350	dnaK	70 kD heat shock protein, chromosome replication
MT0366	504.949	531.978	481.756	518.748	735.034	749.645	445.524	417.932	Rv0351	grpE	stimulates DnaK ATPase activity
MT0367	637.536	630.537	482.494	451.197	786.983	871.75	449.482	446.396	Rv0352	dnaJ1	acts with GrpE to stimulate DnaK ATPase
MT0368	105.885	110.997	79.2184	82.2067	129.69	141.02	77.3103	92.7976	Rv0353	hspR	heat shock regulator
MT0369	15.9979	20.8716	21.3053	25.9304	19.8592	18.1465	25.7033	26.7093	Rv0354c	PPE7	PPE-family protein
MT0370	236.132	252.711	250.842	294.864	290.926	303.723	319.112	360.875	Rv0355c	PPE8	PPE-family protein
MT0372	47.0729	38.9197	37.9363	45.0023	58.2457	64.1792	50.6049	52.0917	Rv0356c	Rv0356c	hypothetical protein
MT0373	105.77	87.5692	83.9912	86.6694	110.921	114.261	100.609	110.604	Rv0357c	purA	adenylosuccinate synthase
MT0374	28.5046	28.2358	25.6845	27.1517	33.24	28.8089	30.2627	26.7949	Rv0358	Rv0358	hypothetical protein
MT0375	34.7196	28.1595	26.4717	25.8364	29.365	26.5534	27.8578	27.6082	Rv0359	Rv0359	zinc mettaloprotease
MT0376	30.653	26.7477	19.6324	23.6286	38.5075	49.6722	30.2627	35.7836	Rv0360c	Rv0360c	secreted conserved hypothetical protein
MT0377	223.164	192.385	275.296	294.3	260.713	265.739	329.333	326.076	Rv0361	Rv0361	probable conserved membrane protein
MT0378	36.6762	39.7973	56.437	49.6529	44.5622	39.8813	43.5904	41.1768	Rv0362	mgtE	putative magnesium ion transporter
MT0379	262.066	224.551	207.296	222.992	296.799	322.69	274.669	272.529	Rv0363c	fba	fructose bisphosphate aldolase
MT0380	203.944	198.948	176.692	181.653	190.479	202.123	196.808	210.635	Rv0364	Rv0364	conserved transmembrane protein
MT0381	48.9527	52.8086	54.1736	52.2835	48.6188	46.9554	49.3523	53.0761	Rv0365c	Rv0365c	conserved hypothetical protein
MT0382	29.8857	33.883	32.081	30.6279	28.2146	25.2718	25.7033	25.468	Rv0366c	Rv0366c	conserved hypothetical protein
MT0384	16.7268	15.0718	10.4804	10.0057	18.1034	21.581	11.2734	10.1872	Rv0368c	Rv0368c	conserved hypothetical protein
MT0384.1	18.4915	17.8573	18.4515	17.8976	21.3729	23.734	15.6825	17.2069	Rv0369c	Rv0369c	possible membrane oxidoreductase
MT0385	19.0286	19.8414	14.1215	12.9182	18.6483	20.6583	11.6241	12.5414	Rv0370c	Rv0370c	possible oxidoreductase
MT0386	6.67537	6.90633	4.67438	4.7445	9.20306	10.7649	3.80789	5.22201	Rv0371c	Rv0371c	Possible membrane protein
MT0387	7.74957	5.60901	5.36323	4.46265	10.0507	10.6111	5.26091	5.43602	Rv0372c	Rv0372c	conserved hypothetical protein
MT0388	47.0729	43.6892	33.3603	34.9966	72.6557	83.9148	41.7365	40.2779	Rv0373c	Rv0373c	putative CO dehydrogenase gene cluster
MT0389	5.02571	3.58671	3.09985	3.75802	10.5351	11.2775	3.65758	4.10912	Rv0374c	Rv0374c	putative CO dehydrogenase gene cluster
MT0390	11.7394	12.5535	8.56149	9.44203	18.4061	23.1701	11.1732	9.88757	Rv0375c	Rv0375c	putative CO dehydrogenase gene cluster
MT0391	29.9241	30.1818	28.5875	31.7083	37.5993	37.5233	29.1605	35.3984	Rv0377	Rv0377	transcriptional regulator (LysR family)
MT0392	9.24577	10.5312	9.74239	9.20715	19.9803	22.6062	7.86631	7.36217
MT0393	28.7731	30.5634	26.6686	23.5816	47.3473	46.8528	21.3944	20.5456	Rv0380c	Rv0380c	possible RNA methyltransferase
MT0394	33.6838	30.2581	25.0448	24.8029	46.2575	46.0839	23.5488	22.4289	Rv0381c	Rv0381c	hypothetical protein
MT0395	148.354	166.362	141.658	132.282	207.735	190.026	133.677	129.394	Rv0382c	pyrE	Probable orotate phosphoribosyltransferase
MT0396	450.511	489.663	450.02	441.755	588.572	557.262	442.718	457.824	Rv0383c	Rv0383c	possible conserved secreted protein
MT0397	780.212	694.029	454.153	392.572	988.905	1174.45	392.714	426.321	Rv0384c	clpB	heat shock protein
MT0398	54.8224	50.214	45.2185	42.1368	57.2769	63.4102	48.0496	54.8739	Rv0385	Rv0385	predicted flavohaemoglobin
MT0399	158.214	147.704	259.846	239.527	150.034	150.862	294.11	283.444	Rv0386	Rv0386	Class III adenylyl cyclase possibly/ transcriptional regulator (LuxR/UhpA family)
MT0400	25.0134	26.824	48.5643	45.9888	28.033	30.808	38.8806	39.2935	Rv0387c	Rv0387c	conserved hypothetical protein
MT0401	24.6682	24.3057	35.2301	33.3994	37.2361	41.6242	41.0852	42.5893	Rv0389	purT	phosphoribosylglycinamide formyltransferase II
MT0401.1	95.8721	101.191	124.584	121.525	104.745	99.9596	104.717	96.6499
MT0402	104.658	103.595	115.826	111.003	101.597	96.8326	98.1535	98.2765	Rv0391	metZ	o-succinylhomoserine sulfhydrylase
MT0403	102.586	88.256	92.0114	96.3463	132.476	146.146	116.041	125.927	Rv0392c	ndhA	possible NADH dehydrogenase
MT0404	5.10244	4.31169	3.09985	1.69111	5.81246	6.86902	2.95613	2.86782	Rv0393	Rv0393	conserved hypothetical protein
MT0404.1	84.6314	78.5643	71.7886	77.6501	79.1948	73.6112	80.8676	75.5051	Rv0394c	Rv0394c	possible hyaluronidase/ chondrosulfatase
MT0407	13.1973	14.7284	10.2836	11.0392	16.8925	14.712	10.0709	11.3429
MT0407.1	100.514	79.9379	47.8755	49.465	155.241	166.292	70.3458	69.641
MT0408	17.6859	14.5758	11.4153	11.415	17.2557	16.865	13.3276	14.3819	Rv0398c	Rv0398c	possible secreted protein
MT0409	65.3726	60.9741	50.1881	56.1355	75.562	77.7634	57.5192	56.586	Rv0399c	lpqK	possible PBP
MT0410	94.3759	86.9969	77.0042	78.4957	91.0013	108.725	78.2121	82.0112	Rv0400c	fadE7	acyl-CoA dehydrogenase
MT0411	13.9262	14.3469	12.2026	10.6634	14.7733	14.0969	13.7285	12.1133	Rv0401	Rv0401	probable conserved membrane protein
MT0412	60.155	60.936	49.0072	51.4849	54.9156	51.6714	43.7407	46.4844	Rv0402c	mmpL1	conserved large membrane protein
MT0413	11.3174	11.4088	13.8755	13.4349	13.9862	13.2767	14.0792	14.4247
MT0414	6.09991	6.4103	7.57741	6.90537	5.14645	5.69001	6.86423	7.19096
MT0415	15.5375	17.7809	19.2388	19.3068	11.1405	11.0212	19.6908	20.1176	Rv0403c	mmpS1	conserved small membrane protein
MT0417	85.4754	76.9236	86.107	90.4744	67.9331	72.586	92.141	94.7238	Rv0404	fadD30	fatty acid AMP ligase / lipid degradation
MT0418	121.423	134.616	122.764	121.901	98.1458	100.216	93.9448	103.156	Rv0405	pks6	polyketide synthase
MT0419	53.5564	47.7338	43.9392	42.9824	58.8512	58.848	53.9118	52.8621	Rv0406c	Rv0406c	beta lactamase like protein
MT0420	167.651	154.954	120.993	118.566	207.069	218.629	135.581	139.496	Rv0407	fgd1	probable coenzyme F420-dependent enzyme
MT0421	179.506	192.576	145.496	161.313	205.495	175.775	198.261	180.801	Rv0408	pta	phosphate acetyltransferase
MT0422	78.3013	86.7298	70.9521	73.1875	70.355	64.1792	74.8552	76.5324	Rv0409	ackA	acetate kinase
MT0423	304.88	329.825	930.004	617.114	472.747	457.507	613.522	630.493	Rv0410c	pknG	serine-threonine protein kinase
MT0424	146.551	153.58	404.703	270.625	212.276	214.939	270.811	272.614	Rv0411c	glnH	putative glutamine binding protein
MT0425	181.77	182.197	494.746	360.112	267.615	280.092	405.14	396.915	Rv0412c	Rv0412c	unknown probable membrane protein
MT0426	60.7305	56.9677	60.3241	63.7924	64.1187	65.4607	60.6758	58.5978	Rv0413	mutT3	MutT homologue
MT0427	13.696	12.439	13.2851	12.9652	11.6249	11.7901	11.4237	15.1952	Rv0414c	thiE	thiamine synthesis, thiazole moiety
MT0428	86.8565	83.2575	99.2444	96.2054	121.275	123.591	120.299	116.339	Rv0415	thiO	thiamine biosynthesis oxidoreductase
MT0429	7.02065	6.60108	7.77423	7.9858	10.414	14.6095	11.6742	10.872	Rv0416	thiS	thiamine synthesis
MT0430	42.1239	39.6065	50.4833	46.4116	69.0835	68.3313	65.4858	65.7031	Rv0417	thiG	thiamine synthesis, thiazole moiety
MT0431	2.60876	3.2433	4.13313	2.72457	2.30077	3.22946	4.55945	5.30761
MT0432	262.564	223.445	170.787	173.151	243.276	238.109	191.848	190.389	Rv0418	lpqL	probable aminopeptidase Y
MT0433	415.753	405.108	393.484	400.84	420.192	423.418	405.541	400.982	Rv0419	lpqM	possible zinc metallopeptidase
MT0434	105.808	110.578	89.6989	80.8914	84.765	78.7886	85.7778	78.0733	Rv0420c	Rv0420c	possible transmembrane protein
MT0435	38.4793	42.2774	47.4326	43.687	29.6678	26.1433	42.7386	33.6006	Rv0421c	Rv0421c	hypothetical protein
MT0436	161.398	164.149	212.61	199.504	142.829	136.304	212.791	186.965	Rv0422c	thiD	phosphomethylpyrimidine kinase
MT0437	742.539	702.5	957.706	933.774	699.978	737.138	921.611	923.696	Rv0423c	thiC	thiamine biosynthesis
MT0438	132.932	147.551	186.483	203.262	114.493	114.005	161.535	154.948	Rv0424c	Rv0424c	hypothetical protein
MT0440	947.442	1046.37	1272.12	1260.96	816.469	761.897	1155.95	1181.12	Rv0425c	ctpH	C-terminal region putative cation-transporting
MT0441	238.433	220.507	255.467	280.067	310.361	374.976	282.185	319.184	Rv0426c
MT0442	99.0563	88.3324	71.9854	74.08	81.2533	75.3029	70.9471	74.007	Rv0427c
MT0443	81.9075	73.4132	60.9145	62.3362	75.0171	75.6104	66.0369	72.4232	Rv0428c	Rv0428c	GCN5-related N-acetyltransferase
MT0444	68.7486	69.0252	54.0752	55.9945	64.6031	62.7951	53.9118	56.2008	Rv0429c	def	polypeptide deformylase
MT0445	399.678	378.665	298.521	358.703	296.254	303.108	347.971	415.235	Rv0430	Rv0430	hypothetical protein
MT0446	195.197	193.95	189.681	179.962	140.468	137.329	175.464	178.276	Rv0431	Rv0431	tuberculin related peptide (AT103)
MT0447	277.296	265.035	277.51	290.166	228.381	251.18	277.325	272.486	Rv0432	sodC	superoxide dismutase precursor (Cu-Zn)
MT0448	288.844	283.808	312.199	326.196	264.043	261.33	296.515	302.534	Rv0433	Rv0433	conserved hypothetical protein
MT0449	85.5138	97.4136	99.5397	92.5883	71.0815	64.743	90.1369	77.474	Rv0434	Rv0434	conserved hypothetical protein
MT0450	6.71373	7.51684	7.28219	6.67049	3.69333	4.511	6.21288	5.47883
MT0451	233.83	265.417	231.406	226.703	200.59	174.596	209.885	192.401	Rv0435c	Rv0435c	ATPase of AAA-family
MT0452	122.42	121.948	117.302	130.544	115.099	114.672	128.767	130.764	Rv0436c	pssA	CDP-diacylglycerol-serine o-phosphatidyltransferase
MT0453	86.0892	87.9126	86.7466	82.7704	78.2866	90.3224	88.4333	90.3578	Rv0437c	psd	putative phosphatidylserine decarboxylase
MT0454	89.6955	89.0955	77.2995	77.2743	96.2083	91.6552	88.9344	75.3339	Rv0438c	moeA2	molybdenum cofactor biosynthesis, protein A
MT0455	98.0205	74.4434	70.4601	72.8117	92.2122	103.804	91.5398	87.5756	Rv0439c	Rv0439c	Probable oxidoreductase
MT0456	10475.1	7795.72	6619.02	6494.66	7968.88	9358.37	8687.76	8533.83	Rv0440	groEL2	60 kD chaperonin 2
MT0457	87.1251	85.1272	127.291	110.439	100.81	102.779	113.736	100.93	Rv0441c	Rv0441c	65 kDa antigen
MT0458	41.7402	39.1104	56.8798	58.86	39.3552	43.4183	53.5109	60.0531	Rv0442c	PPE10	PPE-family protein
MT0459	83.5188	86.2337	100.229	97.0979	90.7591	84.0685	109.577	99.4749	Rv0443	Rv0443	conserved protein
MT0460	187.294	198.109	181.907	194.713	179.036	169.214	173.71	165.221	Rv0444c	rskA	anti sigma factor RskA (regulator of sigma K)
MT0461	133.277	132.823	133.589	129.699	121.275	114.877	121.301	121.519	Rv0445c	sigK	ECF-type sigma factor
MT0462	66.0631	70.3988	68.4427	70.228	53.8863	52.3891	54.2124	51.364	Rv0446c	Rv0446c	immunoantigen 'conserved hypothetical protein
MT0463	104.312	118.362	92.3067	99.1648	87.7924	81.608	80.1161	82.5676	Rv0447c	ufaA1	unknown fatty acid methyltransferase
MT0464	14.5017	13.7745	8.51229	7.89185	11.9277	12.5078	2.40499	3.42427	Rv0448c	Rv0448c	conserved hypothetical protein
MT0465	114.786	114.355	78.628	69.5704	87.7318	86.8367	42.3378	42.8461	Rv0449c	Rv0449c	conserved hypothetical protein
MT0466	479.015	503.094	633.206	608.706	468.206	459.045	534.358	519.247	Rv0450c	mmpL4	conserved large membrane protein
MT0467	80.8333	80.205	129.456	133.833	81.3139	97.7553	114.738	122.546	Rv0451c	mmpS4	mebrane protein
MT0468	66.1782	56.2809	58.9464	47.0692	54.068	58.1303	46.4964	44.9863	Rv0452	Rv0452	putative transcriptional regulator
MT0469	42.6993	34.8751	23.9623	21.8435	39.779	45.6738	18.2378	21.4017	Rv0453
MT0470	120.08	121.261	163.849	167.185	146.341	161.678	148.207	169.587
MT0471	267.36	243.515	311.756	342.638	295.467	345.399	336.798	349.318	Rv0455c	Rv0455c	hypothetical protein
MT0472	30.8448	27.3964	47.7279	47.3981	30.4549	30.808	52.3084	50.2083	Rv0456c	echA2	enoyl-CoA hydratase/isomerase superfamily
MT0472.1	3.29932	3.01437	3.49348	4.50963	3.20896	3.8446	2.10436	2.95343
MT0473	88.7364	77.4959	78.4804	71.3554	93.9075	107.085	80.3165	78.2017	Rv0457c	Rv0457c	Prolyl oligopeptidase/ probable peptidase
MT0474	169.685	155.373	130.292	162.206	327.738	387.125	203.722	253.738	Rv0458	Rv0458	probable aldehyde dehydrogenase
MT0475	37.1365	31.0976	30.2112	29.5944	55.2184	65.7683	45.3941	60.6095	Rv0459	Rv0459	conserved hypothetical protein
MT0476	103.468	97.1847	61.3574	72.9056	91.9095	79.8651	95.7485	95.2374	Rv0460	Rv0460	conserved hydrophobic protein
MT0477	210.121	189.791	163.21	158.119	171.831	179.517	180.274	187.864	Rv0461	Rv0461	unknown possible membrane protein
MT0478	610.144	600.889	598.419	603.35	605.828	588.172	656.511	588.76	Rv0462	lpdC	probable dihydrolipoamide dehydrogenase
MT0479	26.0493	24.611	26.8654	24.709	24.158	23.6315	25.6031	25.9388	Rv0463	Rv0463	probable conserved membrane protein
MT0480	186.373	176.512	154.353	154.69	154.03	172.751	154.019	160.983	Rv0464c	Rv0464c	conserved hypothetical protein
MT0481	252.897	224.17	173.641	171.976	192.296	189.052	158.228	142.578	Rv0465c	RamB	inolved in glyoxylate cycle/transcriptional regulator (PbsX/Xre family)
MT0482	212	206.77	206.509	205.376	186.18	196.843	192.399	188.763	Rv0466	Rv0466	conserved hypothetical protein
MT0483	3378.89	3093.5	1967.18	1403.25	1114.48	1056.6	881.928	670.471	Rv0467	iclI	isocitrate lyase
MT0484	440.881	520.684	322.384	249.063	162.749	165.369	181.576	168.046	Rv0468	fadB2	3-hydroxybutyryl-CoA dehydrogenase
MT0486	543.083	514.693	591.579	644.548	556.664	603.551	657.212	647.572	Rv0470c	pcaA	mycolic acid synthase
MT0487	7.40429	10.6838	8.56149	8.5495	9.50579	7.0228	8.61787	8.47506	Rv0470A	Rv0470A	hypothetical protein
MT0488	43.6201	50.9771	59.7828	64.9198	54.4918	48.1344	55.966	56.2008	Rv0471c	Rv0471c	hypothetical protein
MT0489	151.193	147.437	197.406	206.362	154.999	151.887	216.248	208.195	Rv0472c	Rv0472c	transcriptional regulator (TetR/AcrR family)
MT0490	122.382	121.986	146.234	155.018	126.482	131.947	151.514	163.637	Rv0473	Rv0473	possible membrane protein
MT0491	59.4645	61.0886	86.7466	99.7755	63.8765	58.7455	89.8362	91.8988	Rv0474	Rv0474	transcriptional regulator (PbsX/Xre family)
MT0493	527.584	537.549	636.207	692.228	567.744	636.358	478.442	529.648	Rv0475	hbhA	iron regulated heparin binding heagglutinin HbhA (adhesin)
MT0495	220.249	223.101	287.007	256.673	225.051	211.453	241	221.293	Rv0477	Rv0477	conserved secreted protein
MT0496	84.8232	96.8413	115.974	107.808	71.9292	64.9993	86.1285	85.4355	Rv0478	deoC	deoxyribose-phosphate aldolase
MT0497	561.537	537.549	474.376	527.063	579.49	603.602	493.423	499.729	Rv0479c	Rv0479c	unknown hydrophobic protein
MT0498	100.322	102.259	127.537	139.564	88.8822	86.2728	121.452	119.807	Rv0480c	Rv0480c	possible amidohydrolase
MT0499	101.934	98.7491	111.004	112.224	66.8433	65.7683	108.926	106.024	Rv0481c	Rv0481c	hypothetical protein
MT0500	59.311	52.5797	56.4862	52.6593	49.1637	50.8512	51.6571	47.6829	Rv0482	murB	UDP-N-acetylenolpyruvoylglucosamine reductase
MT0501	1229.84	1041.52	1330.28	1230.42	1157.59	1173.58	1110.75	1033.4	Rv0483	lprQ	conserved lipoprotein
MT0502	94.6444	93.1401	126.257	112.788	83.9779	88.9384	116.892	117.196	Rv0484c	Rv0484c	probable short chain type oxidoreductase
MT0503	553.365	555.406	1073.93	967.221	573.375	564.079	808.225	749.829	Rv0485	Rv0485	PE/PPE protein expression transcriptional regulator (ROK family)
MT0504	207.589	210.319	359.73	314.828	210.399	201.098	262.695	241.24	Rv0486	mshA	Glycosyltransferase
MT0505	42.4308	50.939	58.0115	64.1682	44.3805	47.7755	52.6091	51.6636	Rv0487	Rv0487	conserved hypothetical protein
MT0506	9.66778	9.42466	14.9088	14.2335	8.83978	7.07406	11.073	12.3274
MT0507	12.8904	10.493	13.4819	13.5289	12.1698	9.43208	13.5781	13.3118	Rv0488	Rv0488	probable membrane protein
MT0508	76.1145	74.4815	93.2908	97.8025	85.976	88.5283	98.7547	96.5643	Rv0489	gpm1	phosphoglycerate mutase I
MT0509	358.36	358.9	460.451	453.405	393.37	387.587	438.008	436.765	Rv0490	senX3	sensor kinase
MT0510	131.321	140.034	165.817	156.334	167.956	170.188	180.073	184.739	Rv0491	regX3	two-component response regulator
MT0511	51.1395	49.985	51.1721	53.176	54.1285	52.0302	58.6215	60.5667	Rv0492c	Rv0492c	gmc-type oxidoreductase
MT0512	19.8343	16.5218	19.78	19.4947	18.5878	22.76	21.9455	26.8377
MT0513	37.9038	32.3567	34.3936	35.7952	42.322	45.7251	41.9369	47.1265	Rv0493c	Rv0493c	conserved hypothetical protein
MT0514	8.63194	6.98264	5.26483	3.38222	8.83978	9.73965	5.76194	3.8523	Rv0494	Rv0494	lipid responsive stravation induced/ transcriptional regulator (GntR family)
MT0515	134.697	128.702	145.742	155.77	148.097	151.17	141.393	147.201	Rv0495c	Rv0495c	conserved hypothetical protein
MT0516	181.386	167.889	165.227	170.614	178.733	182.49	175.614	178.918	Rv0496	Rv0496	probable exopolyphosphate
MT0517	173.176	152.435	159.027	161.971	170.802	187.975	169.802	175.28	Rv0497	Rv0497	possible transmembrane protein
MT0518	84.3245	96.6123	77.5947	77.7441	84.9467	70.9969	87.6317	82.1396	Rv0498	Rv0498	conserved hypothetical protein
MT0519	51.5615	59.486	50.8277	53.3639	44.7438	42.8545	45.2438	48.8814	Rv0499	Rv0499	hypothetical protein
MT0520	86.2811	84.4022	83.1055	91.7897	74.8354	79.3012	78.0117	80.6415	Rv0500	proC	pyrroline-5-carboxylate reductase
MT0521	174.672	162.89	150.072	166.668	195.747	193.973	207.43	224.204	Rv0500A	Rv0500A	conserved protein
MT0522	583.558	626.034	693.53	680.39	535.473	516.201	665.329	650.825	Rv0501	galE1	UDP-glucose 4-epimerase
MT0523	798.09	855.813	911.504	981.971	1020.99	1007.69	1031.99	1010.93	Rv0502	Rv0502	conserved hypothetical protein
MT0524	700.684	667.892	911.701	1010.72	767.366	805.11	1091.81	1060.5	Rv0503c	cmaA2	cyclopropane fatty acyl phospholipid synthase2
MT0525	6.86719	7.13527	6.44572	8.40857	6.72066	8.04803	6.86423	9.07431
MT0526	252.091	243.706	303.293	326.713	291.168	301.673	322.569	338.061	Rv0505c	serB1	probable phosphoserine phosphatase
MT0527	145.362	152.245	141.609	157.226	154.454	154.86	212.641	230.368	Rv0506	mmpS2	conserved small membrane protein
MT0528	147.894	159.532	172.214	192.411	169.651	172.802	228.874	242.224	Rv0507	mmpL2	conserved large membrane protein
MT0529	15.5375	17.4375	19.3372	18.8371	13.5624	13.3792	17.0353	19.1759	Rv0508	Rv0508	conserved hypothetical protein
MT0530	762.795	828.073	829.973	829.208	885.25	785.99	880.024	852.086	Rv0509	hemA	glutamyl-tRNA reductase
MT0531	341.825	397.553	494.598	504.467	343.177	327.201	411.904	443.913	Rv0510	hemC	porphobilinogen deaminase
MT0532	569.018	625.347	768.911	719.943	498.176	482.164	662.022	657.416	Rv0511	hemD	uroporphyrin-III c-methyltransferase
MT0533	197.576	244.354	287.991	275.181	171.891	149.017	202.72	177.163	Rv0512	hemB	[delta]-aminolevulinic acid dehydratase
MT0534	76.69	94.1703	107.265	107.245	66.3589	61.8211	66.7384	73.7073	Rv0513	Rv0513	possible conserved membrane protein
MT0535	30.7297	36.9355	32.1794	28.2791	23.5526	21.1709	22.2461	22.4718	Rv0514	Rv0514	possible transmembrane protein
MT0536	143.904	167.736	300.44	213.456	129.327	127.999	159.531	165.777	Rv0515	Rv0515	conserved 13E12 repeat family protein
MT0537	893.732	762.711	825.446	854.903	1216.98	1171.53	858.179	819.812	Rv0516c	Rv0516c	Possible anti-anti-sigma factor
MT0538	117.932	114.241	113.268	120.069	83.433	74.5339	119.848	117.11	Rv0517	Rv0517	possible membrane acyltransferase
MT0539	102.739	86.043	71.2966	64.685	75.6225	78.7374	74.2038	70.8823	Rv0518	Rv0518	possible exported protein
MT0540	54.9759	55.7085	51.1721	51.344	58.9117	47.5192	52.5089	50.5079
MT0541	126.333	116.53	104.214	118.847	113.706	115.44	97.5021	101.358	Rv0519c	Rv0519c	possible conserved membrane protein
MT0542	15.1539	14.0034	19.534	19.8236	15.9843	16.0448	21.1939	21.7869	Rv0520	Rv0520	similar to methyltransferases
MT0543	2.22512	1.86967	3.09985	3.00642	1.39257	2.10171	2.80582	3.8951
MT0544	84.7849	88.7902	98.2111	90.7562	68.4175	61.1547	100.659	94.6382	Rv0522	gabP	probable 4-amino butyrate transporter
MT0545	25.4355	23.7334	31.7366	34.245	33.4822	30.7568	34.1207	39.1222	Rv0523c	Rv0523c	conserved hypothetical protein
MT0546	167.345	156.06	151.745	142.429	146.28	161.063	146.804	150.753	Rv0524	hemL	glutamate-1-semialdehyde aminotransferase
MT0547	68.7103	63.2635	56.437	54.5853	71.7475	75.5592	55.1644	57.2709	Rv0525	Rv0525	conserved hypothetical protein
MT0548	71.3958	77.6867	61.0621	56.8871	76.1674	68.6902	67.9909	65.5319	Rv0526	Rv0526	Possible thioredoxin protein
MT0549	59.6179	67.1936	61.0129	58.813	70.2944	65.6657	69.9951	70.1975	Rv0527	ccdA	possible cytochrome C-type biogenesis protein
MT0550	147.203	170.025	140.969	151.354	148.399	128.768	134.529	123.958	Rv0528	Rv0528	possible conserved transmembrane protein
MT0551	147.932	150.795	149.531	146.704	135.685	129.127	136.934	134.06	Rv0529	ccsA	cytochrome c-type biogenesis protein
MT0552	489.872	441.509	390.729	398.021	494.665	565.105	403.486	416.22	Rv0530	Rv0530	conserved hypothetical protein
MT0553	37.2516	39.6828	32.9175	33.5873	53.8863	44.9049	39.7324	43.7878	Rv0553A	Rv0553A	conserved protein
MT0554	51.2546	50.6337	41.479	39.835	59.4566	55.9261	45.2438	43.0602	Rv0531	Rv0531	possible conserved membrane protein
MT0555	1.76475	2.70911	1.86975	2.48969	2.11913	1.64036	2.85592	1.75494
MT0556	24.1694	25.8701	28.5875	32.272	24.3397	25.7844	23.6991	28.8923	Rv0532	PE_PGRS6	PE_PGRS-family protein
MT0557	160.017	149.078	148.448	165.682	143.192	151.118	159.431	154.606	Rv0533c	fabH	[beta]-ketoacyl-ACP synthase III
MT0558	66.6002	61.0123	56.8798	60.5981	62.4839	61.411	55.0642	57.4849	Rv0534c	menA	4-dihydroxy-2-naphthoate octaprenyltransferase
MT0559	30.6913	33.3488	33.0159	30.9567	30.576	28.6551	36.7261	36.8965	Rv0535	pnp	phosphorylase from Pnp/MtaP family 2
MT0560	27.6606	26.6333	23.8147	28.2321	31.7263	27.9374	27.7074	28.507	Rv0536	galE3	UDP-glucose 4-epimerase
MT0562	317.349	306.397	335.719	311.822	295.164	289.011	346.468	336.991	Rv0537c	Rv0537c	possible membrane protein,
MT0563	121.384	112.409	131.571	140.268	124.302	129.794	133.727	137.912	Rv0538	Rv0538	possible conserved membrane protein
MT0564	33.1467	32.5475	33.8523	32.319	31.1814	30.2954	35.1228	40.92	Rv0539	Rv0539	probable dolichyl-phosphate sugar synthase
MT0565	10.9722	8.92863	11.0217	10.8983	8.23432	8.6119	11.3736	10.872	Rv0540	Rv0540	conserved hypothetical protein
MT0566	56.5872	67.9186	69.6236	74.9725	47.8317	43.5209	51.0057	49.5235	Rv0541c	Rv0541c	probable conserved integral membrane protein
MT0567	83.0585	122.788	124.338	129.511	71.0815	58.0791	91.7402	84.451	Rv0542c	menE	o-succinylbenzoic acid-CoA ligase
MT0568	1.41947	1.64073	2.16498	2.48969	2.36131	1.79415	1.90395	2.05456
MT0569	23.7474	24.4202	24.9464	25.7894	26.5193	21.6835	22.5467	21.3161	Rv0544c	Rv0544c	possible conserved transmembrane protein
MT0570	959.373	1032.06	955.345	954.585	942.527	824.026	1032.54	969.025	Rv0545c	pitA	low-affinity inorganic phosphate transporter
MT0571	51.9835	43.6129	40.4949	38.8016	43.2907	46.8016	41.8868	41.9045	Rv0546c	Rv0546c	conserved protein
MT0572	87.3553	80.1669	79.366	68.0672	69.9312	76.5331	76.0076	72.8513	Rv0547c	Rv0547c	putative oxidoreductase
MT0573	219.098	213.982	171.427	171.836	211.731	184.079	190.645	165.649	Rv0548c	menB	naohthoate synthase
MT0573.1	10.4734	11.8285	11.3661	10.1467	13.078	10.3035	12.526	10.658
MT0574	25.8575	22.2071	21.2561	19.4478	26.8221	27.5786	27.4068	23.6274	Rv0549c	VapC3	possible toxin vapC3
MT0575	9.01558	6.98264	5.90448	7.89185	9.50579	10.3548	8.76818	10.5296	Rv0550c	vapB3	possible antitoxin
MT0577	65.5644	52.6178	34.5904	36.8286	66.2984	70.1255	43.1895	45.0719	Rv0551c	fadD8	acyl-CoA synthase
MT0578	60.5771	55.7467	47.7279	52.0486	70.8999	71.407	57.1184	56.8	Rv0552	Rv0552	conserved protein
MT0579	20.0645	19.498	15.9421	15.7367	21.0096	22.5037	19.9914	20.674	Rv0553	menC	probable muconate cycloisomerase
MT0580	89.2735	87.9889	70.4109	77.6501	86.0365	85.6064	80.3165	80.2134	Rv0554	bpoC	possible peroxidase/ non-haem peroxidase
MT0581	248.984	274.307	231.898	228.629	252.297	231.035	226.92	205.071	Rv0555	menD	2-succinyl-6-hydroxy-2,4-cyclohexadiene-1-carbox ylate
MT0582	54.2086	68.5673	54.026	56.4173	53.8863	49.4672	50.0538	47.8969	Rv0556	Rv0556	possible conserved transmembrane protein
MT0583	88.8131	110.234	104.46	98.6481	73.4428	66.691	87.782	75.1627	Rv0557	mgtA	mannosyltransferase
MT0584	87.2785	86.9587	75.8233	74.7846	74.8354	82.582	72.2999	74.5634	Rv0558	menH	probable ubiquinone/menaquinone biosynthesis methytransferase
MT0585	303.077	310.67	311.117	340.242	366.73	347.705	350.927	336.049	Rv0559c	Rv0559c	possible conserved secreted protein
MT0586	50.9093	47.8101	43.7423	53.4579	48.9215	44.3923	48.25	46.3132	Rv0560c	Rv0560c	Possible benzoquinone methyl transferase
MT0587	48.5307	48.8022	40.9869	41.808	60.4254	54.8496	46.3962	42.3753	Rv0561c	Rv0561c	possible oxidoreductase
MT0588	197.46	198.185	193.027	195.981	202.952	195.562	185.034	177.762	Rv0562	grcC1	heptaprenyl diphosphate synthase II
MT0589	240.62	226.841	225.354	190.532	298.252	308.439	201.167	182	Rv0563	htpX	probable (transmembrane) heat shock protein
MT0590	95.2966	83.7536	78.628	78.8715	105.23	101.395	98.905	93.1829	Rv0564c	gpdA1	glycerol-3-phosphate dehydrogenase
MT0591	118.2	96.6505	85.6641	93.011	123.394	136.253	121.101	124.558	Rv0565c	Rv0565c	conserved protein
MT0592	48.9527	36.325	34.8856	36.9226	47.3473	54.9009	47.7991	45.714	Rv0566c	Rv0566c	conserved hypothetical protein
MT0593	236.745	235.807	227.322	229.662	229.289	219.04	238.845	241.796	Rv0567	Rv0567	Probable methyltransferase
MT0594	339.101	342.188	392.205	394.31	332.097	333.762	347.721	369.136	Rv0568	cyp135B1	similar too MTCY63.32c cytochrome P-450
MT0595	23.1336	25.0307	52.5006	65.3426	25.0057	24.3491	84.0743	102.214	Rv0569	Rv0569	conserved hypothetical protein
MT0596	85.437	91.5757	913.669	889.101	77.8022	76.8407	1389.68	1296.56	Rv0570	nrdZ	ribonucleotide reductase, class II
MT0597	86.2427	80.1287	320.564	370.588	83.3725	80.3777	799.006	673.168	Rv0571c	Rv0571c	conserved hypothetical protein
MT0598	74.6183	59.3716	298.471	514.473	60.3043	66.0758	1134.65	1080.66
MT0599	30.6146	22.436	179.299	221.676	22.4627	24.4004	491.369	431.757	Rv0572c	Rv0572c	hypothetical protein
MT0600	22.8651	17.7428	274.706	353.301	11.6855	11.0724	754.113	593.682
MT0601	16.7268	14.9192	42.5122	51.5319	19.2538	20.402	100.158	105.681	Rv0573c	pncB2	nicotinic acid phosphoribosyltransferase
MT0602	32.9548	28.7319	180.431	191.8	24.703	25.4256	309.341	319.612	Rv0574c	Rv0574c	probable polyglutamate synthase-like protein
MT0603	3.26096	3.16699	3.05065	2.81852	2.72459	2.30676	4.75987	3.46707
MT0604	47.4949	38.7289	7.67582	7.60999	38.8103	43.6746	10.0709	10.5296	Rv0575c	Rv0575c	possible oxidoreductase
MT0605	176.744	191.737	226.535	227.501	199.743	202.944	193.351	190.132	Rv0576	Rv0576	Probablee transcriptional regulator Asr-family
MT0606	174.442	180.557	212.512	211.342	272.277	306.901	199.113	206.826	Rv0577	TB27.3	conserved hypothetical protein
MT0607	243.267	298.422	640.193	651.923	333.55	312.694	551.944	609.263	Rv0578c	PE_PGRS7	PE_PGRS-family protein
MT0608	16.3048	15.6823	14.4168	13.9986	13.3808	13.6355	16.8349	17.5494
MT0608.1	68.0581	69.1778	76.5122	72.9526	67.6304	62.7951	80.0159	80.9411	Rv0579	Rv0579	conserved hypothetical protein
MT0609	131.819	124.085	116.859	118.237	143.858	146.761	138.287	139.838	Rv0580c	Rv0580c	conserved protein
MT0610	32.9165	30.5634	31.1461	31.9902	25.3084	26.1945	38.4798	32.0169
MT0611	113.711	96.5742	114.793	129.135	99.1751	115.184	127.214	127.212	Rv0583c	lpqN	equivalent to MKU20446_1 MK35
MT0612	45.5383	48.6877	49.1056	44.9553	39.3552	35.9342	33.77	32.7017	Rv0584	Rv0584	possible conserved exported protein
MT0613	40.3591	40.8656	36.5586	36.6877	47.2262	43.8797	43.6405	41.7333	Rv0585c	Rv0585c	probable conserved integral membrane protein
MT0614	3.18423	3.85381	2.75542	1.87901	3.87497	3.53703	2.25467	2.31138
MT0615	165.772	157.701	177.577	131.813	137.985	138.252	121.301	112.316	Rv0586	mce2R	transcriptional regulator (GntR family)
MT0616	137.229	126.298	148.006	110.11	147.673	136.56	114.738	109.619	Rv0587	yrbE2A	part of mce2 operon
MT0617	180.158	173.994	187.713	154.267	200.59	183.823	160.382	158.372	Rv0588	yrbE2B	part of mce2 operon
MT0618	106.346	113.325	117.253	116.452	133.747	134.048	120.7	141.251	Rv0589	mce2A	cell invasion protein
MT0619	123.226	126.794	129.948	122.183	118.61	110.366	122.153	126.955	Rv0590	mce2B	part of mce2 operon
MT0620	6.59864	7.59315	7.62662	7.23419	3.93552	4.71604	6.31309	6.97694	Rv0590A	Rv0590A	mce family related protein
MT0621	15.2689	17.2086	15.8929	16.1595	18.2245	18.5053	12.1752	10.9577	Rv0591	mce2c	part of mce2 operon
MT0622	15.8828	16.1402	16.6802	16.9111	17.619	15.9935	10.9727	9.67355	Rv0592	mce2D	part of mce2 operon
MT0623	12.6985	14.1561	17.2706	15.6897	13.5019	12.9691	12.526	10.8292	Rv0593	lprL	part of mce2 operon
MT0624	40.7811	44.2997	48.9088	47.0222	41.656	37.5233	44.6927	42.8033	Rv0594	mce2F	part of mce2 operon
MT0625	22.3663	21.7111	24.9956	24.2862	27.367	28.9114	23.7993	23.1138	Rv0595c	vapC4	possible toxin
MT0626	6.94392	7.8984	7.57741	7.42209	9.20306	9.07325	6.66381	5.73565	Rv0596c	vapB4	possible antitoxin
MT0627	136.96	148.62	178.709	177.332	124.786	134.663	157.577	145.06	Rv0597c	Rv0597c	conserved hypothetical protein
MT0628	94.7979	98.5202	111.152	118.894	102.384	101.19	112.333	99.9886	Rv0598c	vapC27	possible toxin
MT0629	11.164	12.0956	10.136	11.415	12.412	12.2515	12.9769	12.7982	Rv0599c	vapB27	possible antitoxin
MT0630	8.59358	9.23388	8.85672	10.7104	9.20306	8.71442	9.1189	9.97318	Rv0601c/Rv600	Rv0601c/Rv600	sensor histidine kinase
MT0631	4.6037	3.35777	5.56005	4.69753	4.23825	5.27991	4.20872	5.1364	Rv0602c	tcrA	two-component response regulator
MT0632	77.6491	68.3002	62.9811	71.5433	66.8433	71.4583	70.6966	79.3574	Rv0604	lpqO	lipoprotein
MT0633	30.1543	33.2725	30.9493	28.3261	25.1268	26.7071	22.9476	23.1566	Rv0605	Rv0605	resolvase
MT0635	63.1091	71.7343	68.5904	63.8864	56.6715	61.3085	54.1122	53.761	Rv0606	Rv0606	transposase
MT0636	10.2432	10.9509	13.8263	11.6968	9.86907	8.66316	8.26714	9.0315	Rv0607	Rv0607	hypothetical protein
MT0637	54.7841	60.2492	48.7611	52.6593	66.6616	63.7178	52.3585	52.9905	Rv0608	vapB28	possible antitoxin
MT0638	73.6592	74.1763	66.3762	64.3091	74.2905	76.5844	57.9201	61.6796	Rv0609	vapC28	possible toxin
MT0638.1	35.3334	36.0198	38.2315	41.1973	41.656	37.8821	36.4756	40.8344
MT0639	6.7521	6.56292	6.34731	4.60358	6.66011	6.86902	5.66174	7.10535
MT0640	65.2191	72.8408	84.0896	82.7235	65.3296	65.4094	74.8051	76.1899	Rv0610c	Rv0610c	hypothetical protein
MT0641	73.8127	85.5088	91.8638	98.4132	98.5091	81.7105	96.0491	103.841	Rv0611c	Rv0611c	hypothetical protein
MT0642	21.9443	24.382	40.6425	33.9631	23.6131	19.1205	34.0706	27.6938	Rv0612	Rv0612	conserved hypothetical protein
MT0643	518.952	502.598	381.183	401.545	593.597	546.087	446.125	409.756	Rv0613c	Rv0613c	hypothetical protein
MT0644	11.5476	10.7983	11.4645	13.7638	10.8378	10.1497	12.526	12.7126	Rv0614	Rv0614	conserved hypothetical protein
MT0645	22.6349	19.994	24.2576	21.9375	24.158	26.9122	18.6887	26.0244	Rv0615	Rv0615	probable integral membrane protein
MT0645.1	4.37352	3.31962	2.80463	3.24129	3.57224	4.61352	3.60748	2.69661	Rv0616c	Rv0616c	hypothetical protein
MT0645.2	44.1955	50.2903	41.2821	40.4457	55.7633	44.1872	39.3315	33.1298
MT0646	51.83	50.9008	46.3009	39.4123	51.2828	45.9301	40.6843	36.2972	Rv0617	VapC29	possible toxin
MT0649	43.1981	42.163	45.9565	44.8144	66.2984	62.18	53.06	58.9402	Rv0621	Rv0621	possible membrane protein
MT0650	18.1463	17.5902	19.4848	14.4684	43.8356	43.4696	23.8494	26.7949	Rv0622	Rv0622	possible membrane protein
MT0651	30.1926	28.6937	22.9291	18.7431	26.0955	25.4256	24.9517	24.3979	Rv0623	vapB30	possible antitoxin
MT0652	37.0598	37.0881	39.068	40.6336	42.5642	37.8821	38.0288	35.4412	Rv0624	vapC30	possible toxin
MT0653	61.4594	55.7467	46.6454	42.9824	52.3121	54.7471	45.845	45.714	Rv0625c	Rv0625c	probable conserved transmembrane protein
MT0654	116.167	120.804	95.0621	87.1861	118.368	113.031	84.0242	81.0267	Rv0626	vapB5	probable conserved membrane protein
MT0655	16.1897	15.7968	13.1867	10.0057	16.1659	17.1213	12.8266	12.4558	Rv0627	vapC5	possible toxin
MT0656	131.282	126.451	123.059	103.205	171.528	168.957	119.097	119.464	Rv0628c	Rv0628c	conserved hypothetical protein
MT0657	55.2828	60.3636	41.4298	43.9689	47.7711	48.2882	46.6467	43.4026	Rv0629c	recD	exodeoxyribonuclease V
MT0658	78.2246	80.1669	69.722	69.2416	70.8393	66.691	61.4774	63.4773	Rv0630c	recB	exodeoxyribonuclease V
MT0659	97.023	93.3309	88.8132	96.0175	90.638	86.0165	88.734	84.7934	Rv0631c	recC	exodeoxyribonuclease V
MT0660	360.892	345.202	315.89	322.297	331.431	353.549	322.318	313.834	Rv0632c	echA3	enoyl-CoA hydratase/isomerase superfamily
MT0661	138.763	135.074	169.36	188.465	132.173	138.816	183.631	179.004	Rv0633c	Rv0633c	hypothetical protein
MT0662	176.859	175.253	162.914	162.3	182.184	166.548	166.495	158.073	Rv0634c	Rv0634c	putative glyoxylase II
MT0662.1	145.822	151.634	125.618	145.201	184.001	181.311	177.267	208.153	Rv0634A	Rv0634A	hypothetical protein
MT0663	225.044	213.905	202.72	215.757	205.131	227.805	198.161	218.383	Rv0634B	rmpG2	50S ribosomal protein L33RpmG2
MT0664	488.108	476.689	456.219	449.553	452.1	507.077	452.288	445.583	Rv0635	hadA	hydroxyacyl dehydratase
MT0665	312.246	279.916	248.333	235.299	284.629	294.804	276.774	264.867	Rv0636	hadB	hypothetical protein
MT0666	703.522	710.322	582.723	571.924	692.409	617.801	611.919	589.53	Rv0637	hadC	conserved hypothetical protein
MT0667	284.125	319.027	347.823	332.726	241.096	250.155	291.655	275.867	Rv0638	secE1	SecE preprotein translocase
MT0668	817.541	865.619	990.083	956.464	723.591	749.697	836.083	780.818	Rv0639	nusG	transcription antitermination protein
MT0669	433.247	447.004	498.928	497.609	350.867	369.799	395.871	383.004	Rv0640	rplK	50S ribosomal protein L11
MT0669.1	1156.6	1225.09	1270.64	1184.15	1019.66	979.962	900.467	826.789	Rv0641	rplA	50S ribosomal protein L1
MT0670	1097.79	1160.72	1255.44	1339.22	1113.99	1092.74	1344.29	1340.26	Rv0642c	mmaA4	methoxymycolic acid synthase 4
MT0671	435.357	436.892	487.808	496.904	396.64	374.105	544.679	501.997	Rv0643c	mmaA3	methoxymycolic acid synthase 3
MT0672	344.127	326.696	367.554	380.406	357.466	353.498	443.67	435.267	Rv0644c	mmaA2	methoxymycolic acid synthase 2
MT0673	95.4501	96.8031	86.4514	87.374	108.863	107.136	95.5481	94.7666	Rv0645c	mmaA1	methoxymycolic acid synthase 1
MT0674	159.096	155.183	138.854	148.395	142.284	141.43	137.936	130.165	Rv0646c	lipG	probable hydrolase
MT0675	221.246	206.694	197.16	197.672	192.719	190.179	191.597	185.296	Rv0647c	Rv0647c	conserved protein
MT0676	125.643	118.552	136.738	144.026	127.995	123.745	161.735	157.003	Rv0648	Rv0648	alpha mannosidase
MT0677	3.33768	4.61694	4.28075	6.52956	5.0859	4.71604	4.25883	4.62276	Rv0649	fabD2	malonyl coA acyl carrier protein transacylase
MT0679	9.43759	9.57729	10.5297	8.69043	7.62885	7.43289	10.5719	11.4285	Rv0650	GLKA	probable glucokinase
MT0680	229.149	200.818	295.076	279.362	169.046	197.305	255.079	242.438	Rv0651	rplJ	50S ribosomal protein L10
MT0681	215.914	178.84	242.182	220.408	175.645	212.632	226.87	205.884	Rv0652	rplL	50S ribosomal protein L7/L12
MT0682	29.0417	26.328	29.178	25.5545	31.4236	31.2694	30.864	28.1646	Rv0653c	Rv0653c	putative transcriptional regulator
MT0683	169.992	139.691	145.939	128.196	250.662	275.991	177.819	185.338	Rv0654	Rv0654	probable carotenoid oxygenase
MT0684	1112.87	1248.56	1127.02	1343.82	1219.71	1187.93	1396.9	1446.5	Rv0655	mkl	possible ribonucleotide tarnsport ATP binding ABC transporter
MT0685	16.3048	19.498	23.9131	20.6691	15.621	13.738	19.29	16.9501	Rv0656c	vapC6	possible toxin
MT0686	48.7225	55.5177	52.6483	54.1625	53.7652	57.2589	53.2103	44.4299	Rv0657c	vapB6	possible antitoxin
MT0687	25.3971	31.7462	33.4587	31.5674	18.0428	17.4801	23.6991	25.896	Rv0658c	Rv0658c	probable integral membrane protein
MT0688	214.916	221.728	246.512	231.306	159.782	154.912	215.397	223.005	Rv0659c	mazF2	Toxin mazF2
MT0689	142.408	148.887	129.21	160.186	128.964	116.056	158.529	157.259	Rv0660c	mazE2	antitoxin mazE2
MT0690	8.7854	7.47868	7.47901	6.38864	5.93355	6.86902	5.86215	6.84853	Rv0661c	vapC7	possible toxinn
MT0691	11.3558	9.76807	7.23299	6.95234	8.4765	9.17577	7.36527	7.06255	Rv0662c	vapB7	possible antitoxin
MT0692	320.034	298.842	234.555	234.501	303.277	323.715	226.62	233.021	Rv0663	atsD	proable arylsulfatase
MT0692.1	24.9751	21.7111	13.8263	12.7773	24.5819	25.6819	13.0771	12.9266	Rv0664	vapB8	possible anti toxin
MT0693	19.2588	19.6125	9.98841	9.62993	18.2245	18.5566	9.51973	9.11711	Rv0665	vapC8	possible toxin
MT0694	9.55268	10.5694	7.4298	7.04629	8.41596	7.12532	4.80997	5.1792	Rv0666	Rv0666	possible membrane protein
MT0695	7073.24	8255.7	10839.3	10659	5856.72	5644.9	6959.43	5914.95	Rv0667	rpoB	[beta] subunit of RNA polymerase
MT0696	4036.53	4188.4	4583.5	3457.19	3425.23	3401.03	2009.17	2076.86	Rv0668	rpoC	[beta]' subunit of RNA polymerase
MT0697	48.7609	55.4796	52.7467	64.591	53.6442	40.0863	60.9764	64.4618
MT0699	213.919	196.353	225.059	206.926	228.321	248.105	217	201.047	Rv0670	end	endonuclease IV (apurinase)
MT0700	134.083	132.556	139.838	127.726	141.86	141.635	128.216	122.888	Rv0671	lpqP	probable esterase
MT0701	503.607	457.726	493.024	465.713	442.897	455.508	427.085	425.508	Rv0672	fadE8	acyl-CoA dehydrogenase (aka aidB)
MT0702	112.791	110.12	129.111	115.23	102.687	104.983	99.5063	89.3734	Rv0673	echA4	enoyl-CoA hydratase/isomerase superfamily
MT0703	87.7005	91.1178	91.7654	85.5889	67.3882	73.8163	69.4941	71.9096	Rv0674	Rv0674	conserved hypothetical protein
MT0704	64.4518	58.0742	51.1721	50.4045	62.0601	76.123	43.3398	52.7765	Rv0675	echA5	enoyl-CoA hydratase/isomerase superfamily
MT0705	477.481	508.092	603.192	521.801	543.889	506.513	784.977	783.9	Rv0676c	mmpL5	conserved large membrane protein
MT0706	115.821	116.988	138.165	127.632	119.761	119.183	181.426	179.346	Rv0677c	mmpS5	conserved small membrane protein
MT0706.1	60.7689	61.9662	70.8045	67.1746	64.5425	66.4347	103.364	114.114	Rv0678	Rv0678	transcription regulator of MmpS5-MmpL5 efflux pump
MT0707	90.3093	96.3071	105.346	118.566	99.4778	84.5299	109.277	105.553	Rv0679c	Rv0679c	conserved threonine rich protein
MT0708	89.5804	100.962	104.952	117.203	115.765	109.853	129.518	130.721	Rv0680c	Rv0680c	probable conserved transmembrane protein
MT0709	161.398	161.326	149.482	141.067	135.261	138.303	142.946	143.862	Rv0681	Rv0681	probable transcriptional factor
MT0710	414.909	445.325	529.582	584.325	402.937	408.501	555.351	607.208	Rv0682	rpsL	30S ribosomal protein S12
MT0711	512.162	544.494	720.149	831.838	479.407	521.071	691.985	772.771	Rv0683	rpsG	30S ribosomal protein S7
MT0712	2065.07	2170.92	2464.43	2505.85	1851.45	1807.01	2190.54	2058.54	Rv0684	fusA1	elongation factor G
MT0713	2357.79	2487.12	2487.36	2505.66	2469.81	2439.37	1896.48	2231.64	Rv0685	tuf	elongation factor EF-Tu
MT0714	151.922	153.733	141.363	146.234	141.194	143.429	135.681	140.053	Rv0686	Rv0686	probable membrane protein
MT0715	105.962	97.3755	47.285	51.1091	120.669	132.818	48.4003	57.1425	Rv0687	Rv0687	probable short chain type oxidoreductase
MT0716	277.872	264.73	294.535	315.392	294.498	309.926	332.89	337.119	Rv0688	Rv0688	probable ferredoxin reductase
MT0717.1	2.68549	3.12884	3.34587	3.66407	1.93749	1.94793	1.55322	1.41251
MT0718	249.367	293.424	265.455	229.333	208.098	175.775	166.044	151.053	Rv0690c	Rv0690c	conserved hypothetical protein
MT0719	94.7979	114.47	102.197	98.695	98.0853	90.3224	74.9554	74.9914	Rv0691c	Rv0691c	involved in mycofactonin biosynthesis /transcriptional regulator (TetR/AcrR family)
MT0719.1	133.316	154.915	166.063	154.032	146.462	121.438	121.953	191.031	Rv0691a	Rv0691a	mycofactocin precursor protein
MT0719.2	513.198	502.598	682.164	528.237	452.887	452.586	415.962	412.838	Rv0692	Rv0692	putative mycofactonin system protein MftB
MT0720	889.205	1102.34	1373.78	1177.53	789.647	656.657	745.495	745.206	Rv0693	pqqE	coenzyme pqq synthesis protein E
MT0721	700.568	950.098	1144.83	972.341	476.319	421.573	522.684	497.974	Rv0694	lldD1	L-lactate dehydrogenase (cytochrome)
MT0722	390.739	505.574	657.464	560.556	302.127	289.831	379.837	383.646	Rv0695	Rv0695	probable mycofactonin system creatinine amidohydrolase family protein MftE
MT0723	234.29	303.611	363.667	302.474	202.346	190.436	255.43	262.256	Rv0696	Rv0696	probable mycofactonin biosynthesis glycosyltransferase MftF
MT0724	31.8039	43.5748	46.7438	37.6742	32.0291	30.9618	37.3274	39.7643	Rv0697	Rv0697	Probable dehydrogenase
MT0724.1	2.64713	4.80772	3.14905	2.95944	2.30077	2.87063	3.35696	2.78222
MT0725	5.90808	6.98264	4.13313	4.27475	8.23432	5.89505	3.80789	7.01975
MT0726	3.33768	3.70118	2.80463	3.42919	2.11913	2.97316	2.5553	2.35418
MT0726.1	6.36846	7.82209	5.41244	6.29469	4.84372	4.30595	6.31309	6.59171
MT0727	1569.1	1823.35	1669.69	1705.63	1361.81	1240.52	1425.76	1399.28	Rv0700	rpsJ	30S ribosomal protein S10
MT0728	2213.73	2704.65	2533.51	2620.8	1944.81	1733.91	2084.12	1953.42	Rv0701	rplC	50S ribosomal protein L3
MT0729	1096.45	1288.93	1326.44	1403.76	827.973	806.904	970.512	960.079	Rv0702	rplD	50S ribosomal protein L4
MT0730	518.799	612.87	639.455	688.329	438.235	438.746	471.928	420.928	Rv0703	rplW	50S ribosomal protein L23
MT0731	1280.02	1407.67	1593.32	1677.39	1044.24	994.931	912.642	868.908	Rv0704	rplB	50S ribosomal protein L2
MT0732	661.667	761.07	853.049	849.219	599.47	551.162	455.695	442.158	Rv0705	rpsS	30S ribosomal protin S19
MT0733	270.698	270.492	302.506	268.135	169.348	212.837	143.999	169.501	Rv0706	rplV	50 ribosomal potein
MT0734	632.088	640.648	727.382	633.931	526.633	579.509	420.021	461.12	Rv0707	rpsC	30S ribosomal protein S3
MT0735	238.664	217.912	231.997	208.194	193.991	205.404	160.583	179.132	Rv0708	rplP	50S ribosomal protein L16
MT0736	236.055	241.951	245.036	210.261	224.688	222.884	186.186	191.031	Rv0709	rpmC	50S ribosomal protein L29
MT0737	323.564	317.004	277.215	245.587	280.633	311.566	208.633	243.423	Rv0710	rpsQ	30S ribosomal protein S17
MT0738	348.73	333.106	312.987	280.912	298.978	301.519	209.234	212.647	Rv0711	atsA	arylsulfatase
MT0739	92.6495	97.0702	75.7741	65.0608	87.1263	80.9416	56.3669	53.333	Rv0712	Rv0712	probable formylglycine-generating enzyme
MT0740	216.067	206.007	248.136	247.56	188.965	197.407	229.325	239.142	Rv0713	Rv0713	probable conserved transmembrane protein
MT0741	410.65	485.465	587.938	595.318	391.13	339.965	563.218	478.926	Rv0714	rplN	50S ribosomal protein
MT0741.1	383.834	401.826	458.138	450.258	303.943	300.545	392.063	378.253	Rv0715	rplX	50S ribosomal protein L24
MT0742	540.666	580.361	630.254	611.853	410.565	391.79	546.834	488.258	Rv0716	rplE	50S ribosomal protein L5
MT0742.1	258.038	296.133	349.742	377.305	196.231	212.119	247.463	247.104	Rv0717	rpsN1	30S ribosomal protein S14
MT0743	673.061	723.677	753.362	759.308	506.289	496.415	532.454	476.273	Rv0718	rpsH	30S ribosomal protein S8
MT0744	520.986	553.079	583.953	546.322	401.423	396.711	359.445	322.309	Rv0719	rplF	50S ribosomal protein L6
MT0745	234.328	253.016	285.383	279.597	170.68	188.437	134.83	140.609	Rv0720	rplR	50S ribosomal protein L18
MT0746	754.777	786.673	778.85	742.397	577.129	604.166	415.361	466.514	Rv0721	rpsE	30S ribosomal protein S5
MT0747	247.065	278.81	275.493	269.873	228.381	227.549	162.537	162.439	Rv0722	rpmD	50S ribosomal protein L30
MT0748	868.719	868.328	692.546	545.195	763.249	710.482	476.788	464.93	Rv0723	rplO	50S ribosomal protein L15
MT0749	566.025	567.616	621.2	592.264	565.685	574.691	603.752	594.752	Rv0724	sppA	protease IV, signal peptide peptidase
MT0751	251.861	239.814	261.568	262.357	253.205	261.484	247.263	248.516	Rv0726c	Rv0726c	possible S-adenosyl L-methionine dependent methyltransferase
MT0752	12.6218	12.4009	14.1215	17.052	11.0195	13.7893	16.885	17.0357	Rv0727c	fucA	L-fuculose phosphate aldolase
MT0753	13.9646	13.8127	16.8278	16.8171	13.4413	13.533	18.9393	17.9346	Rv0728c	serA2	similar to D-3-phosphoglycerate dehydrogenases
MT0754	55.4362	50.1377	42.3646	42.9354	53.2809	53.8756	51.1059	50.0371	Rv0729	xylB	xylulose kinase
MT0755	166.961	158.006	158.289	152.012	216.635	224.986	174.913	168.988	Rv0730	Rv0730	GCN5-related-N-acetyltransferase
MT0756	53.825	39.4538	41.6266	45.9888	46.3786	54.337	47.0475	48.753	Rv0731c	Rv0731c	possible S-adenosyl L-methionine dependent methyltransferase
MT0756.1	851.531	853.905	805.076	870.546	881.011	840.429	949.468	905.462	Rv0732	secY	possible S-adenosyl L-methionine dependent methyltransferase
MT0757	365.074	359.816	327.403	363.448	390.282	401.581	377.683	395.374	Rv0733	adk	probable adenylate kinase
MT0758	263.255	284.953	244.839	241.829	327.314	263.483	249.868	213.118	Rv0734	map'A	probable methionine aminopeptidase
MT0759	41.3566	50.9771	53.5339	46.8343	38.2048	31.4232	45.9954	47.9825	Rv0735	sigL	sigma-70 factors ECF subfamily
MT0760	33.7605	37.6986	32.7699	33.4464	35.6619	34.5501	33.269	32.7017	Rv0736	rslA	hypothetical protein
MT0761	2.26349	2.6328	3.05065	2.06691	2.17967	2.87063	2.20457	1.3269
MT0762	16.8035	16.331	19.2388	16.1595	16.1659	18.1465	19.3902	17.8918	Rv0737	Rv0737	putative transcriptional regulator
MT0763	103.622	97.757	97.0795	88.4544	126.542	130.819	114.537	108.977	Rv0738	Rv0738	conserved protein
MT0764	26.2027	28.3885	36.2633	36.03	28.8807	24.0928	34.1708	35.1843	Rv0739	Rv0739	conserved hypothetical protein
MT0765	57.5079	50.5192	47.8263	48.8073	66.4195	63.7691	61.9284	60.8663	Rv0740	Rv0740	conserved hypothetical protein
MT0766	189.404	237.257	432.995	382.801	192.962	173.263	360.848	342.512
MT0767	88.698	104.892	124.338	125.283	82.9486	81.403	112.934	108.164	Rv0741	Rv0741	probable transposase truncated
MT0768	15.5375	16.1784	22.7322	23.5346	12.9569	14.507	18.0374	19.0903	Rv0742	PE_PGRS8	PE_PGRS-family protein
MT0768.1	4.22006	4.50247	5.80607	5.87191	3.81443	3.48577	3.9081	5.65004
MT0769	33.7221	33.0054	40.5441	38.1439	33.1189	32.2946	37.7783	36.6397	Rv0743c	Rv0743c	hypothetical protein
MT0770	34.3359	30.7542	42.1678	36.6407	36.0251	35.4216	33.77	33.4294	Rv0744c	Rv0744c	putative transcriptional regulator
MT0772.1	36.868	34.7988	21.5021	27.2926	42.0192	46.1352	21.7451	28.0362	Rv0746	PE_PEGRS9	PE_PGRS-family protein
MT0772.2	4.75716	3.01437	1.2793	1.69111	4.35934	4.92109	1.70353	2.09736
MT0772.5	80.7566	81.2734	101.065	92.5883	144.161	153.425	98.0032	122.974	Rv0747	PE_PGRS10	PE_PGRS-family protein
MT0772.6	32.2259	28.2358	28.0463	27.8563	38.1443	49.5697	23.7993	29.1063	Rv0748	vapB31	possible antitoxin
MT0773	66.37	61.3557	71.4442	69.5234	68.478	70.0229	64.9346	58.0413	Rv0749	vapC31	conserved hypothetical protein
MT0773.1	16.3048	18.0099	22.6338	24.8969	17.8612	14.6095	27.7074	29.3203
MT0774	529.349	755.232	1123.92	1123.41	717.233	596.118	1105.09	1219.98	Rv0750	Rv0750	conserved hypothetical protein
MT0775	85.322	77.3433	55.1577	50.3575	101.476	99.4469	62.3292	68.3141	Rv0751c	mmsB	methylmalmonate semialdehyde oxidoreductase
MT0776	64.5286	54.4112	40.6917	36.03	69.4468	66.5372	46.9473	49.8659	Rv0752c	fadE9	acyl-CoA dehydrogenase
MT0777	103.43	92.9875	72.3299	66.423	109.407	117.132	74.9053	74.5634	Rv0753c	mmsA	methylmalmonate semialdehyde dehydrogenase
MT0778	38.4409	33.5396	42.8075	39.976	49.5875	54.4395	32.7679	34.1999	Rv0754	PE_PGRS11	PE_PGRS-family protein
MT0779	65.0657	64.1793	87.7307	103.909	91.183	112.16	88.6838	112.787	Rv0755c	PPE12	PPE-family protein
MT0780	58.2368	71.3145	81.6294	80.5626	83.7963	65.7683	83.7737	101.23	Rv0755A	Rv0755A	putative transposase
MT0781	186.718	191.088	201.343	245.164	213.124	188.488	254.728	254.723
MT0782	267.245	270.415	432.946	456.365	335.064	333.352	415.612	389.767	Rv0757	phoP	two-component response regulator
MT0783	204.788	193.301	289.418	272.879	224.809	241.492	243.856	250.143	Rv0758	phoR	sensor histidine kinase
MT0784	130.592	127.481	116.859	134.114	156.573	157.167	149.76	148.442	Rv0759c	Rv0759c	conserved hypothetical protein
MT0785	140.95	124.276	103.574	103.627	170.62	188.078	145.301	144.162	Rv0760c	Rv0760c	homolog of Delta(5)-3 ketosteroid isomerase
MT0786	432.71	354.97	323.811	359.314	445.198	495.389	408.246	410.398	Rv0761c	adhB	zinc-containing alcohol dehydrogenase
MT0787	30.8064	31.1739	26.8654	26.0243	28.6385	31.5257	23.148	25.04	Rv0762c	Rv0762c	conserved hypothetical protein
MT0787.1	10.5502	9.50098	9.54557	7.89185	7.38667	8.91947	6.61371	8.86029	Rv0763c	Rv0763c	conserved hypothetical protein
MT0788	71.5108	76.0841	70.1649	68.443	76.7124	67.1011	63.1309	62.5357	Rv0764c	cyp51	possible lanosterol 14-demethylase cytochrome P450
MT0789	32.9932	32.9291	34.2952	28.8898	31.1814	34.8064	28.6594	28.6354	Rv0765c	Rv0765c	short-chain alcohol dehydrogenase family
MT0790	55.1677	52.8086	53.0419	51.0621	56.9137	57.7202	51.607	49.181	Rv0766c	cyp123	cytochrome p-450
MT0791	27.4304	22.0163	24.4052	17.052	26.4588	27.1172	19.8411	20.5456	Rv0767c	Rv0767c	putative transcriptional regulator (TetR family)
MT0792	72.585	67.8041	51.615	49.418	76.2885	82.3769	52.1581	51.15	Rv0768	aldA	aldehyde dehydrogenases
MT0793	45.2314	46.3983	31.835	34.4329	55.5816	52.4403	39.6823	43.0174	Rv0769	Rv0769	probable dehydrogenase
MT0794	30.8832	34.5317	28.4891	27.6684	40.2028	38.2409	33.7199	32.6589	Rv0770	Rv0770	probable dehydrogenase
MT0795	22.9418	24.611	17.9595	20.0584	24.4608	26.0407	20.743	21.9153	Rv0771	Rv0771	probable 4-carboxymuconolactone decarboxylase
MT0796	119.198	106.838	78.8248	80.5626	83.1908	86.7854	78.8134	80.9411	Rv0772	purD	phosphoribosylamine-glycine ligase
MT0797	155.797	167.583	144.561	145.06	142.769	125.847	140.441	143.306	Rv0773c	ggtA	putative [gamma]-glutamyl transpeptidase
MT0798	190.21	172.658	139.985	148.395	161.417	162.293	157.026	158.287	Rv0774c	Rv0774c	probable, iron stress inducinle extracellular esterase
MT0799	107.535	122.292	145.447	146.187	99.6595	95.2948	134.078	138.768	Rv0775	Rv0775	conserved hypothetical protein
MT0800	17.379	16.6362	13.4327	13.9517	16.7714	19.1205	12.6763	12.7982	Rv0776c	Rv0776c	conserved hypothetical protein
MT0801	202.256	203.565	196.718	194.947	216.514	208.121	196.407	193.257	Rv0777	purB	adenylosuccinate lyase
MT0802	130.592	121.414	91.2734	97.3797	127.511	135.689	95.2976	101.401	Rv0778	cyp126	similar linalool 8-monooxygenase, cytochrome p-450
MT0803	11.7394	10.1496	9.64398	7.7979	9.68743	11.4313	8.31724	8.17544	Rv0779c	Rv0779c	possible conserved transmembrane protein
MT0804	80.4113	78.6788	56.3386	62.4301	82.5854	74.1751	59.0725	59.625	Rv0780	purC	phosphoribosylamioimidazole-succinocarboxyamide synthase
MT0805	379.268	357.183	238.639	244.365	411.776	404.708	265.049	269.661	Rv0781/Rv0782	ptrBa/ptrBb	protease II, [beta] subunit
MT0806	14.5017	15.1863	11.0709	11.5559	12.7753	9.99596	11.4237	11.3001
MT0807	173.79	175.634	128.275	128.947	167.956	151.477	132.775	129.951	Rv0783c	emrB	multidrug resistance protein
MT0808	41.0113	37.6223	26.767	26.8229	26.3983	28.8089	24.1	25.5964	Rv0784	Rv0784	conserved hypothetical protein
MT0809	113.673	108.593	89.9449	88.9712	96.8743	102.266	89.235	89.9726	Rv0785	Rv0785	probable Ksd-like steroid dehydrogenase
MT0810	47.8401	43.9945	34.246	33.8692	59.0328	71.5095	37.4777	39.2935	Rv0786c	Rv0786c	conserved hypothetical protein
MT0811	35.3334	26.6714	22.0926	19.8236	25.4295	28.3475	20.5426	20.5028	Rv0787	Rv0787	hypothetical protein
MT0812	103.698	102.946	82.1707	85.3541	99.1145	97.3965	87.7319	81.9684	Rv0787A	Rv0787A	conserved protein
MT0813	140.221	132.67	97.8175	89.8637	129.267	125.744	106.821	100.374	Rv0788	purQ	phosphoribosylformylglycinamidine synthase I
MT0814	51.5231	53.0376	24.848	28.2321	68.9019	69.6641	29.1103	28.5926	Rv0789c	Rv0789c	hypothetical protein
MT0815	71.1656	68.3002	58.3067	58.813	85.7338	84.6324	69.0932	66.0883	Rv0790c	Rv0790c	hypothetical protein
MT0816	75.7309	72.2685	59.4384	60.5981	83.7963	91.7065	65.4357	67.3724	Rv0791c	Rv0791c	conserved hypothetical protein
MT0817	157.83	163.844	142.938	145.341	190.964	193.409	143.047	151.224	Rv0794c	lpdB	dihydrolipoamide dehydrogenase
MT0818	9.66778	8.31812	6.59333	8.78438	10.0507	10.5086	8.26714	10.23	Rv0797	Rv0797	putative transposase for insertion sequence element IS1547
MT0819	124.262	116.568	107.068	106.869	108.197	121.951	110.028	114.028	Rv0798c	cfp29	29kDA antigen cfp29
MT0820	161.014	156.633	139.198	143.603	153.122	144.711	140.291	130.593	Rv0799c	Rv0799c	probable dye-decolorizing peroxidase
MT0821	111.333	105.617	88.1735	92.8701	109.71	105.547	96.4499	90.101	Rv0800	pepC	aminopeptidase I
MT0822	35.6787	30.7542	26.2257	23.2997	32.2713	32.3459	26.4548	27.9078	Rv0802c	Rv0802c	acetyltransferase
MT0823	470.537	429.375	334.981	324.129	376.841	377.181	349.274	339.174	Rv0803	purL	phosphoribosylformylglycinamidine synthase II
MT0824	47.0345	51.3205	44.3328	43.64	41.0505	38.5485	40.1332	42.2897	Rv0804	Rv0804	conserved hypothetical protein
MT0825	813.014	834.865	1422.24	1302.2	740.12	701.921	1396.75	1258.63	Rv0805	Rv0805	possible nucleotide phosphodiesterase
MT0826	162.204	142.705	122.075	116.64	212.821	258.306	136.333	143.99	Rv0806c	cpsY	probable UDP-glucose-4-epimerase
MT0827	1.99494	1.83151	2.16498	2.72457	2.11913	1.48658	2.50519	2.26858
MT0828	21.7909	22.8939	26.767	25.9773	28.9412	30.8593	29.7617	25.1684	Rv0807	Rv0807	conserved hypothetical protein
MT0829	321.569	302.658	425.27	375.896	350.927	362.828	429.691	446.182	Rv0808	purF	amidophosphoribosyltransferase
MT0830	237.321	227.489	236.868	247.09	206.524	231.035	251.02	266.579	Rv0809	purM	5'-phosphoribosyl-5-aminoimidazole synthase
MT0831	261.03	239.509	233.276	244.412	287.051	314.898	302.978	308.869	Rv0810c	Rv0810c	conserved hypothetical protein
MT0832	157.025	151.405	163.406	158.26	166.079	166.497	164.391	152.465	Rv0811c	Rv0811c	conserved hypothetical protein
MT0833	50.4489	55.4033	68.1967	71.8722	51.5856	51.8764	62.0286	60.3099	Rv0812	pabC	probable amino acid aminotransferase
MT0834	80.7566	70.5896	98.0635	99.6346	75.1381	77.7121	88.9344	70.8395	Rv0813c	Rv0813c	possible fatty acid binding protein
MT0835	25.9342	21.8637	40.1012	33.6813	18.6483	23.2214	35.9746	33.0442
MT0836	239.469	208.411	334.39	294.3	176.796	219.86	307.287	283.829	Rv0814c	sseC2	thiosulfate sulfurtransferase
MT0837	658.521	616.037	1028.95	1001.37	549.277	581.303	1070.92	917.489	Rv0815c	cysA2	thiosulfate sulfurtransferase
MT0838	14.2331	13.0877	8.90592	10.8983	11.6855	14.1481	10.9727	10.9149	Rv0816c	thiX	equivalent to M. leprae ThiX
MT0839	31.1517	30.2581	23.1259	26.3531	32.9978	31.6282	26.8557	26.0672	Rv0817c	Rv0817c	probable exported protein
MT0840	160.401	160.181	184.466	177.52	162.022	177.262	186.386	197.623	Rv0818	Rv0818	two-component response regulator
MT0841	111.793	123.78	134.278	134.819	111.527	108.982	133.627	132.562	Rv0819	mshD	GCN5-related-N-acetyltransferase
MT0842	70.5134	83.4865	100.179	100.668	72.353	66.8447	94.2454	89.1593	Rv0820	phoT	phosphate transport system ABC transporter
MT0843	262.258	274.04	217.629	220.549	326.769	321.511	208.282	210.892	Rv0821c	phoY2	phosphate transport system regulator
MT0844	334.804	318.187	713.704	730.043	329.07	349.807	623.593	588.417	Rv0822c	Rv0822c	conserved hypothetical protein
MT0845	311.901	324.903	1711.71	1580.53	307.152	314.232	1864.16	1914.98	Rv0823c	Rv0823c	transcriptional regulator (NifR3/Smm1 family)
MT0846	751.593	837.154	3693.3	3879.78	807.145	765.69	4688.37	4444.66	Rv0824c	desA1	acyl-[ACP] desaturase
MT0847	36.4076	31.0976	44.2836	47.586	37.9626	47.9293	48.8012	51.7492	Rv0825c	Rv0825c	conserved hypothetical protein
MT0848	963.9	821.014	720.002	613.732	926.663	956.382	631.96	590.344	Rv0826	Rv0826	conserved hypothetical protein
MT0849	30.4228	21.8255	28.0955	31.1916	63.7554	67.7674	41.486	46.0136	Rv0827c	kmtR	metal sensor transcriptional regulator (ArsR family)
MT0850	3.79805	4.73141	4.23154	2.95944	4.11716	4.45973	2.5553	2.99623	Rv0829	Rv0829	probable transposase fragment, highly similarsim
MT0851	65.8713	60.9741	62.7351	54.1155	66.7222	69.1002	60.3752	53.8466	Rv0830	Rv0830	probable S-adenosylmethionine dependent methyltransferase
MT0852	422.006	429.871	607.571	668.458	388.829	424.905	601.347	621.248	Rv0831c	CFP-31	immunoantigen
MT0854	35.4869	32.0515	38.4283	34.9496	26.8221	26.4508	33.5195	37.2389	Rv0832	PE_PGRS12	PE_PGRS-family protein
MT0854.1	6.40682	7.51684	8.46309	13.247	9.3847	10.6624	7.61579	10.9577	Rv0833	PE_PGRS13	PE_PGRS-family protein
MT0855	162.587	158.006	325.189	292.797	292.439	323.818	241.851	263.369	Rv0834c	PE_PGRS14	PE_PGRS-family protein
MT0856	57.6997	59.0281	87.1403	100.01	57.8824	55.6698	95.999	97.7628	Rv0835	lpqQ	lipoprotein
MT0856.1	15.1155	12.5153	15.6469	14.8912	12.412	13.5842	14.0291	16.0513
MT0857	7.25083	7.21158	10.4312	9.86481	9.44525	8.50938	9.87046	9.45954	Rv0836c	Rv0836c	hypothetical protein
MT0858	13.2356	10.9128	15.6469	10.7104	15.0761	13.1742	13.979	12.2846	Rv0837c	Rv0837c	hypothetical protein
MT0860	44.5025	45.4826	43.3979	40.4927	42.5642	44.2385	44.7929	41.3908	Rv0838	lpqR	lipoprotein
MT0861	82.7899	101.077	81.3834	75.6772	88.5795	81.7105	82.6213	74.6062	Rv0839	Rv0839	conserved hypothetical protein
MT0862	26.6247	22.7413	27.2098	23.0649	24.5819	25.5281	20.6428	17.0357	Rv0840c	pip	probable proline iminopeptidase
MT0864	20.1796	21.3295	18.5991	17.052	20.9491	21.0684	16.9351	20.674	Rv0842	Rv0842	probable conserved integral membrane protein
MT0865	16.1513	16.3691	12.7438	14.0456	15.8026	12.354	13.2775	12.6698	Rv0843	Rv0843	probable dehydrogenases
MT0866	80.373	81.8839	73.8552	73.7512	77.9233	78.1222	74.4543	81.6688	Rv0844c	narL	two-component response regulator
MT0867	65.526	63.0727	61.0621	61.4906	60.3648	55.9261	63.6319	61.8936	Rv0845	NarS	sensor histidine kinase
MT0868	10.4351	8.01287	3.59189	2.39574	7.44721	7.22784	1.75364	1.71213
MT0869	298.282	272.743	109.676	82.7235	315.386	343.963	65.4357	58.5978	Rv0846c	Rv0846c	Multicopper oxidase/ copper resistance
MT0870	515.653	472.721	124.24	80.1868	559.873	538.654	73.7529	52.7765	Rv0847	lpqS	lipoprotein
MT0873	107.496	110.959	10.7265	9.44203	157.542	142.404	6.66381	5.65004	Rv0850	Rv0850	transposase fragment
MT0874	36.9447	34.9132	37.2474	38.2379	35.6619	35.5241	36.9266	36.2116	Rv0851c	Rv0851c	Short-chain dehydrogenases/reductase
MT0875	38.8629	37.2026	35.1808	32.6008	37.9021	38.8048	44.4421	41.8189	Rv0852	fadD16	acyl-CoA synthase
MT0876	153.84	134.845	114.547	119.317	173.223	179.671	126.913	132.434	Rv0853c	pdc	pyruvate (or indolepyruvate) decarboxylase
MT0877	59.6179	46.2076	67.1634	69.5704	51.2223	57.4127	79.114	85.0074	Rv0854	Rv0854	conserved hypothetical protein
MT0878	98.2123	81.5405	97.4239	93.152	83.4936	86.4778	111.782	110.561	Rv0855	far	fatty acyl-CoA racemase
MT0879	87.6622	96.7268	119.664	138.577	93.5443	93.2443	118.195	131.791	Rv0856	Rv0856	conserved hypothetical protein
MT0880	56.357	65.324	73.6092	73.8451	64.9058	64.1792	73.6026	71.0535	Rv0857	Rv0857	conserved hypothetical protein
MT0881	60.2318	54.5257	48.5151	50.2166	47.7106	47.4167	51.8575	56.3292	Rv0858c	dapC	probable N-succinyldiamidopimelate aminotransferase
MT0882	1449.48	1204.49	607.866	596.445	906.501	959.919	823.307	831.326	Rv0859	fadA	[beta] oxidation complex, subunit (acetyl-CoA
MT0883	1841.14	1721.58	943.88	887.316	1120.9	1258.11	1153.34	1175.55	Rv0860	fadB	hypothetical protein
MT0884	119.466	122.025	108.249	109.687	123.151	113.851	117.894	115.526	Rv0861c	errc3	probable DNA helicase
MT0885	102.509	100.466	100.13	99.7285	103.534	104.317	116.041	116.767	Rv0862c	Rv0862c	conserved protein
MT0886	132.088	143.965	132.506	181.935	167.593	135.074	179.823	197.794	Rv0863	Rv0863	conserved hypothetical protein
MT0887	374.012	388.166	534.7	475.766	368.365	361.495	464.313	389.168	Rv0864	moaC2	probable molybdenum cofactor biosynthesis protein C2
MT0888	59.733	63.4161	78.1359	66.7988	59.275	53.9269	59.5234	54.6599	Rv0865	mog	molybdopterin biosynthesis
MT0889	42.3541	45.2155	48.4659	41.0564	36.6911	37.3695	35.9245	36.6825	Rv0866	moaE2	probable molybdenum cofactor biosynthesis protein E2
MT0890	659.25	551.743	2051.56	1948.02	580.459	546.804	1260.86	1151.28	Rv0867c	rpfA	possible resuscitation-promoting factor
MT0891	34.2209	43.8037	34.246	50.2166	41.111	38.0872	32.8681	42.0757	Rv0868c	moaD2	molybdopterin converting factor subunit 1
MT0892	178.163	191.813	207.936	198.752	213.608	209.454	203.873	199.421	Rv0869c	moaA2	molybdenum cofactor biosynthesis, protein A
MT0892.1	96.2174	108.899	114.202	140.362	134.292	129.845	141.143	148.314	Rv0870c	Rv0870c	probable conserved integral membrane protein
MT0893	165.311	164.378	161.045	159.011	162.991	181.004	173.61	169.073	Rv0871	cspB	probable cold shock protein
MT0894	201.757	207.762	668.535	734.13	459.063	529.581	600.695	816.345	Rv0872c	PE_PGRS15	PE_PGRS-family protein
MT0896	570.207	479.246	495.041	542.423	753.319	850.989	618.582	661.012	Rv0873	fadE10	acyl-CoA dehydrogenase
MT0897	29.809	29.4568	50.6309	38.9425	42.6247	46.4427	37.6781	38.9082	Rv0874c	Rv0874c	conserved hypothetical protein
MT0898	49.4898	53.152	63.0795	54.6322	45.4704	45.3663	53.2604	52.2629	Rv0875c	Rv0875c	possible exported protein
MT0899	270.007	265.073	270.917	256.861	274.639	246.567	261.242	262.256	Rv0876c	Rv0876c	possible conserved transmembrane protein
MT0900	241.196	244.316	283.169	300.313	280.814	313.822	292.607	306.6	Rv0877	Rv0877	conserved hypothetical protein
MT0901	13.3891	13.9653	26.6194	24.4741	10.7167	13.6868	14.3297	17.0785	Rv0878c	PPE13	PPE-family protein
MT0902	111.947	114.813	208.92	218.529	97.056	101.959	174.913	170.742	Rv0879c	Rv0879c	possible conserved transmembrane protein
MT0904	43.0063	44.7958	41.8726	41.808	43.5329	39.9838	42.0371	38.9082	Rv0881	Rv0881	possible rRNA methyltransferase
MT0905	23.6707	21.7492	22.9291	24.662	21.0096	16.6599	19.0896	21.8297	Rv0882	Rv0882	possible conserved transmembrane protein
MT0906	587.548	488.365	452.086	535.612	506.532	554.032	557.957	613.072	Rv0883c	Rv0883c	conserved hypothetical protein
MT0907	224.162	193.454	228.405	223.602	205.797	244.311	220.257	221.764	Rv0884c	serC	phosphoserine aminotransferase
MT0908	882.376	695.822	1093.02	1076.81	1146.02	1210.02	1223.19	1475.94	Rv0885	Rv0885	conserved hypothetical protein
MT0909	311.978	285.716	425.614	394.498	371.876	338.889	447.979	482.308	Rv0886	fprB	ferredoxin, ferredoxin-NADP reductase
MT0910	31.1901	29.2279	24.0115	27.4336	52.3121	48.9545	30.2627	26.5809	Rv0887c	Rv0887c	hypothetical protein
MT0910.2	4.94898	3.66303	2.95224	2.72457	5.87301	4.86982	2.50519	1.58372
MT0910.3	3.26096	3.54856	4.03473	4.22777	2.72459	2.61433	3.10644	2.26858
MT0910.4	3.6446	5.91426	2.80463	2.63062	3.69333	2.10171	2.6054	1.49812
MT0911	361.045	387.632	336.211	412.537	833.18	739.803	442.367	423.924	Rv0888	Rv0888	probable extracellular nuclease
MT0912	122.343	120.804	124.24	115.935	125.089	120.413	124.007	126.141	Rv0889c	citA	citrate synthase 2
MT0914	154.032	147.475	175.658	170.144	137.077	131.895	160.282	154.777	Rv0890c	Rv0890c	transcriptional regulator (LuxR/UhpA family)
MT0915	87.3936	89.1336	127.143	140.174	77.8022	71.2532	115.439	118.865	Rv0891c	Rv0891c	putative transcriptional regulator
MT0915.1	6.79046	6.52477	9.15194	8.07975	5.87301	6.3564	4.91018	5.69284
MT0916	163.662	149.803	100.77	89.7228	171.891	166.753	79.5649	80.1706	Rv0892	Rv0892	putative monooxygenase
MT0917	17.5708	19.1546	14.6136	15.9246	19.0721	16.6087	13.8287	14.7243	Rv0893c	Rv0893c	possible S-adenosyl L-methionine dependent methyltransferase
MT0918	4.6037	4.73141	3.59189	3.85197	5.93355	6.45892	4.15862	3.93791	Rv0894	Rv0894	putative transcriptional regulator
MT0919	15.8828	14.881	11.3169	11.321	13.9862	16.6599	11.8245	11.3001	Rv0895	Rv0895	possible traiacylglycerol synthase
MT0920	945.178	855.469	715.574	782.185	1056.29	1097.61	873.21	850.545	Rv0896	gltA2	citrate synthase 1
MT0921	124.837	130.343	117.351	110.956	142.647	133.382	111.882	104.355	Rv0897c	Rv0897c	possible oxidoreductase
MT0921.1	95.2966	99.4359	90.2401	86.4345	122.849	112.98	93.2934	75.2911	Rv0898c	Rv0898c	hypothetical protein
MT0922	74.3882	67.1936	72.3299	72.9526	70.9604	66.896	75.9074	81.84	Rv0899	ompA	member of OmpA family
MT0923	15.5375	16.4836	23.7655	21.7965	14.289	13.6868	20.3422	21.1448	Rv0900	Rv0900	possible membrane protein
MT0924	60.2318	59.8676	68.6888	73.3284	51.4645	57.9765	64.133	68.6994	Rv0901	Rv0901	conserved hypothetical protein
MT0925	286.274	278.199	297.93	282.274	320.593	304.031	295.563	292.09	Rv0902c	prrB	sensor histidine kinase
MT0926	224.2	217.454	251.285	217.589	215.122	225.498	229.676	223.776	Rv0903c	prrA	two-component response regulator
MT0927	52.4438	48.8404	46.1041	43.4991	50.0114	46.7503	45.5444	46.4416	Rv0904c	accD3	acetyl/propionyl CoA carboxylase [beta] subunit
MT0928	170.874	141.751	144.02	134.349	149.005	163.421	137.736	129.994	Rv0905	echA6	enoyl-CoA hydratase/isomerase superfamily (aka
MT0929	114.21	109.814	98.9984	99.1178	136.593	137.38	105.92	95.5798	Rv0906	Rv0906	conserved protein
MT0930	154.531	135.761	119.221	116.593	138.409	136.97	141.092	138.383	Rv0907	Rv0907	probable penicillin binding protein
MT0931	202.87	219.934	176.495	178.835	174.979	162.037	173.56	173.996	Rv0908	ctpE	metal cation transporter ATPase P-type CtpE
MT0933	40.9346	45.33	38.9696	56.0415	59.941	53.7219	52.559	70.3259	Rv0909	Rv0909	TA system
MT0934	151.769	152.931	155.288	156.944	178.673	170.495	183.48	173.867	Rv0910	Rv0910	TA system
MT0934.1	57.623	57.6545	64.162	61.8664	55.2789	52.3378	74.304	73.3649	Rv0911	Rv0911	conserved hypothetical protein
MT0936	32.3794	30.9449	25.0448	27.6684	27.9725	25.3743	27.9079	25.6392	Rv0912	Rv0912	possible conserved transmembrane protein
MT0937	25.6656	27.9306	36.903	42.6066	33.3005	29.8341	46.7469	47.9825
MT0938	109.376	95.2768	134.228	157.132	150.821	158.808	188.541	190.603	Rv0913c	Rv0913c	probable dioxygenase
MT0939	84.5163	80.7774	109.184	113.069	96.9349	91.9115	114.688	123.316	Rv0914c	Rv0914c	possible lipid carrier protein
MT0940	16.2664	12.1338	15.6961	15.5488	21.6756	21.7348	15.3819	18.4482	Rv0915c	PPE14	PPE-family protein
MT0941	11.2791	10.493	14.958	14.1396	10.8378	12.354	14.0792	13.6971	Rv0916c	PE7	PE-family protein
MT0942	54.7841	59.8294	62.7351	62.0543	54.8551	52.5428	65.0849	62.4929	Rv0917	betP	glycine betaine transport
MT0943	5.1408	6.1432	5.06801	4.97938	5.50973	3.74208	5.11059	5.35042
MT0944	19.1054	17.5138	20.4197	17.8036	19.3749	19.3768	17.4862	17.9774	Rv0918	Rv0918	conserved hypothetical protein
MT0945	23.4022	25.0688	28.8827	23.6286	25.6717	22.555	26.8056	22.7286	Rv0919	Rv0919	GCN5-related-N-acetyltransferase
MT0946	8.44012	9.23388	7.67582	10.7104	6.9023	6.1001	8.56776	8.04703
MT0947	128.789	130.037	108.495	107.01	103.05	100.575	101.31	99.9886	Rv0920c	Rv0920c	probable transposase, related to IS1081
MT0948	34.3359	38.8052	42.6106	40.0229	35.238	37.1644	29.411	28.6782	Rv0921	Rv0921	possible resolvase
MT0949	616.206	614.282	575.785	535.236	672.308	662.45	470.776	455.727	Rv0922	Rv0922	possible transposase
MT0950	76.5366	70.4751	81.6786	83.1932	56.9742	56.49	78.8134	83.9801	Rv0923c	Rv0923c	conserved hypothetical protein
MT0951	108.11	100.046	87.6323	87.2801	74.1694	79.6088	105.268	108.464	Rv0924c	mntH	Divalent cation-transport integral membrane protein MntH
MT0952	328.359	264.692	236.573	278.986	283.297	304.492	323.571	328.516	Rv0925c	Rv0925c	conserved protein
MT0953	102.969	83.2575	72.1822	74.3149	94.9974	103.343	83.1724	83.2953	Rv0926c	Rv0926c	conserved hypothetical protein
MT0954	77.8409	66.2397	55.7481	56.7461	76.2885	75.5079	62.2791	60.6095	Rv0927c	Rv0927c	probale short-chain alcohol dehydrogenase family
MT0955	240.006	203.985	207.05	192.787	224.87	231.394	219.104	209.694	Rv0928	pstS3	periplasmic phosphate-binding lipoprotein
MT0956	91.4986	84.8601	83.5976	80.5626	85.7943	91.604	95.6483	89.5874	Rv0929	pstC2	membrane-bound component of phosphate transport
MT0957	97.9438	97.3373	95.2097	97.0039	96.9954	87.298	103.314	94.8522	Rv0930	pstA1	PstA component of phosphate uptake
MT0958	1264.83	1284.31	1412.2	1468.02	1277.41	1246.83	1598.01	1505.18	Rv0931c	pknD	serine-threonine protein kinase
MT0959	1019.99	1067.16	1284.62	1299.29	1091.47	1083.1	1304.55	1299.94	Rv0932c	pstS2	PstS component of phosphate uptake
MT0960	197.038	193.339	169.409	175.641	180.368	177.672	186.386	194.413	Rv0933	pstB	ABC transport component of phosphate uptake
MT0961	361.774	318.874	314.807	339.819	318.172	359.547	371.019	420.971	Rv0934	phoS1	PstS component of phosphate uptake
MT0962	231.144	272.552	287.105	291.106	213.426	205.455	269.559	283.144	Rv0935	pstC1	PstC component of phosphate uptake
MT0963	64.682	87.7982	91.8638	91.226	54.068	50.2361	83.473	84.5794	Rv0936	pstA2	PstA component of phosphate uptake
MT0964	78.4164	86.2719	67.5571	79.2943	87.974	85.3501	67.7404	69.6838	Rv0937c	mku	DNA end-binding protein
MT0965	167.114	187.196	268.162	237.93	183.395	167.368	198.211	204.857	Rv0938	ligD	ATP dependent DNA ligase LigD
MT0966	206.323	211.921	247.152	232.152	234.073	221.91	240.599	233.492	Rv0939	Rv0939	probable dehydrase
MT0967	80.5264	77.8012	55.0101	61.1148	92.0912	91.7065	66.9889	60.9948	Rv0940c	Rv0940c	probable monooxygenase
MT0968	68.4801	61.928	58.2575	59.3767	68.5386	69.6641	64.3334	66.0883	Rv0941c	Rv0941c	conserved hypothetical protein
MT0968.1	28.1593	29.8766	28.6859	31.2855	33.0584	33.4224	29.3609	34.5851
MT0969	2.45531	2.86174	3.44428	2.67759	3.57224	3.02442	2.6054	3.59548	Rv0943c	Rv0943c	probable monooxygenase
MT0970	29.5021	32.5475	20.8133	29.6884	34.0877	31.2694	27.006	28.6354	Rv0944	Rv0944	possible formamidopyrimidine-DNA glycosylase
MT0971	84.1327	86.0048	69.5252	70.0401	76.9545	75.0466	66.2874	65.6603	Rv0945	Rv0945	ketoacyl reductase
MT0972	122.689	103.061	108.692	104.708	140.347	141.481	124.709	123.274	Rv0946c	pgi	glucose-6-phosphate isomerase
MT0973	2.64713	2.40386	3.6903	2.86549	1.45311	1.23027	2.25467	1.75494
MT0974	15.6142	17.0178	20.1244	18.8841	8.41596	9.94469	15.3819	13.3546	Rv0947c	Rv0947c	probable mycolyl transferase, pseudogene
MT0975	230.032	259.655	253.253	286.784	204.889	191.922	249.016	260.03	Rv0948c	Rv0948c	possible chorismate mutase
MT0976	161.321	154.687	153.664	151.307	161.296	163.677	152.917	158.073	Rv0949	uvrD1	DNA-dependent ATPase I and helicase II
MT0977	312.783	314.524	883.95	932.506	154.636	149.273	815.741	801.706	Rv0950c	Rv0950c	conserved hypothetical protein
MT0978	624.799	544.15	530.616	526.217	684.659	682.903	590.073	528.578	Rv0951	sucC	succinyl-CoA synthase [beta] chain
MT0979	468.887	410.946	392.156	390.505	512.041	561.004	430.593	410.27	Rv0952	sucD	succinyl-CoA synthase [alpha] chain
MT0980	26.8933	24.8017	18.7467	18.6492	27.1854	33.6787	24.8014	26.1956	Rv0953c	Rv0953c	similar to alkanal monooxygenase beta chains
MT0981	625.451	576.049	512.459	531.76	536.623	578.433	547.485	562.564	Rv0954	Rv0954	cell envelope antigen
MT0982	301.658	315.631	244.79	244.177	270.582	254.256	259.688	267.649	Rv0955	purM	possible magnesium dependent cell divison regulation
MT0983	35.6787	37.3934	34.3936	40.1639	37.4783	37.4208	35.4735	39.4219	Rv0956	purN	phosphoribosylglycinamide formyltransferase I
MT0984	309.139	281.366	283.366	292.891	290.018	291.933	312.849	294.359	Rv0957	purH	phosphoribosylaminoimidazolecarboxamide
MT0985	187.371	195.667	177.085	176.58	221.539	225.601	172.107	169.972	Rv0958	Rv0958	similar to magnesium-chelatase subunit
MT0986	183.189	186.891	174.773	179.305	213.002	203.046	191.297	185.253	Rv0959	Rv0959	hypothetical protein
MT0987	10.2049	12.0193	8.80751	9.3011	9.68743	8.04803	11.1732	10.9149
MT0988	38.0956	42.8879	35.8697	31.2386	36.2673	33.6787	31.1145	33.5578	Rv0960	vapC9	possible toxin
MT0989	39.7453	53.2284	58.7496	57.3098	48.5583	39.4712	56.8178	51.15	Rv0961	Rv0961	probable integral membrane protein
MT0990	3.95151	3.7775	5.26483	5.16728	3.33005	3.02442	4.40914	5.05079	Rv0962c	lprP	possible lipoprotein
MT0992	14.3866	15.2626	17.0738	14.1396	12.0487	10.6111	12.7264	12.7554	Rv0963c	Rv0963c	conserved hypothetical protein
MT0992.1	10.0898	8.50891	16.0405	15.9246	6.11519	7.07406	12.7765	14.5531	Rv0964c	Rv0964c	hypothetical protein
MT0993	34.1825	34.4935	44.1852	45.2372	33.3611	36.9594	55.3648	60.9091	Rv0965c	Rv0965c	conserved hypothetical protein
MT0994	98.8645	92.644	110.709	107.996	108.499	118.977	113.886	116.254	Rv0966c	Rv0966c	conserved hypothetical protein
MT0995	96.0639	111.341	104.903	74.2679	153.727	141.635	74.1036	63.6058	Rv0967	csoR	copper sensitive operon repressor
MT0996	139.722	143.125	168.917	102.124	204.768	224.576	96.7506	85.4783	Rv0968	Rv0968	conserved hypothetical protein
MT0997	488.261	508.665	618.888	361.944	838.447	814.798	386.852	343.968	Rv0969	ctpV	cation transport ATPase
MT0998	81.1019	91.8046	64.4572	55.9945	107.167	92.4241	53.7615	54.5743	Rv0970	Rv0970	possible conserved integral membrane protein
MT0999.1	46.7276	43.4603	32.1794	25.0848	25.369	25.1693	21.2941	17.7634	Rv0971c	echA7	enoyl-CoA hydratase/isomerase superfamily
MT1000	131.09	148.62	131.571	94.8431	87.6107	90.4249	65.5359	54.5314	Rv0972c	fadE12	acyl-CoA dehydrogenase
MT1001	154.761	195.781	215.464	143.885	135.624	128.666	74.8051	59.1114	Rv0973c	accA2	probable acetyl-/propionyl coA carboxylase alpha chain
MT1002	102.317	120.575	126.011	88.4544	82.2221	83.3509	47.8492	38.4802	Rv0974c	accD2	acetyl/propionyl-CoA carboxylase, [beta] subunit
MT1003	49.9885	58.7992	70.8537	49.6059	49.3454	50.4924	31.5153	26.3241	Rv0975c	fadE13	acyl-CoA dehydrogenase
MT1003.1	160.324	145.453	164.391	120.116	153.425	146.454	83.2726	72.9369	Rv0976c	Rv0976c	conserved hypothetical protein
MT1006.1	4.83389	3.47224	3.83791	3.10037	7.81049	6.92028	2.80582	2.18297	Rv0978c	PE_PGRS17	PE_PGRS-family protein
MT1007	60.5387	55.6322	56.1909	64.685	51.1012	55.1572	62.4294	76.4468	Rv0979A	rpmF	50S ribosomal proteinL32
MT1008	8.47849	7.44052	7.52821	6.99932	10.8378	10.406	6.86423	6.12088	Rv0980c	PE_PGRS18	PE_PGRS-family protein
MT1009	165.388	171.285	117.253	121.055	207.311	214.99	120.249	117.666	Rv0981	mprA	two-component response regulator
MT1010	357.209	393.317	406.474	352.08	439.204	413.115	320.013	303.09	Rv0982	mprB	sensor histidine kinase
MT1011	687.294	728.446	722.954	664.7	849.709	843.197	615.777	579.215	Rv0983	pepD	probable serine protease
MT1012	270.199	272.857	268.211	252.539	274.699	273.325	225.918	220.052	Rv0984	moaB2	molybdenum cofactor biosynthesis, protein B
MT1013	43.927	37.2408	50.8277	54.5383	60.1226	60.5396	67.9909	63.6486	Rv0985c	mscL	highly similar to large-conductance mechanosensitive
MT1014	50.9093	40.9038	59.7336	63.1348	47.8317	57.7715	71.9993	75.1627	Rv0986	Rv0986	Probable ABC transporter
MT1015	172.639	160.41	189.239	208.007	178.673	180.901	219.705	234.263	Rv0987	Rv0987	probable adhesion component ABC transporter permease
MT1017	61.0374	61.6991	64.3588	69.4764	52.2516	59.1555	64.3835	79.5286	Rv0988	Rv0988	possible exported protein
MT1018	103.468	101.458	71.7394	73.0465	110.316	110.161	59.4232	59.625	Rv0989c	grcC2	possible exported protein
MT1019	93.6853	78.8314	66.9174	48.9013	99.2962	124.36	76.709	69.641	Rv0990c	Rv0990c	probable heat shock protein
MT1020	321.722	262.898	269.982	218.059	323.621	422.239	351.629	315.289	Rv0991c	Rv0991c	conserved hypothetical protein
MT1021	52.6357	49.6798	47.3342	48.7603	52.4938	49.3134	44.9933	47.7257	Rv0992c	Rv0992c	probable 5-formyltetrahydrofolate cyclo-ligase
MT1022	157.638	152.97	147.514	147.831	139.741	136.611	159.982	161.797	Rv0993	galU	UTP-glucose-1-phosphate uridylyltransferase
MT1023	300.852	302.543	325.681	321.781	301.219	284.91	315.855	333.566	Rv0994	moeA1	molybdopterin biosynthesis
MT1024	72.9687	77.4196	64.162	71.3085	68.9624	64.538	66.5379	73.8358	Rv0995	rimJ	acetylation of 30S S5 subunit
MT1025	637.421	589.48	746.178	653.567	572.588	577.664	580.654	564.961	Rv0996	Rv0996	probable conserved transmembrane protein
MT1025.1	10.5502	10.6838	14.3184	12.4954	8.11322	5.94631	14.5802	15.4948
MT1025.2	134.543	131.907	76.0694	77.0394	117.521	109.648	83.6234	95.6655
MT1026	159.02	163.348	111.791	121.995	100.144	100.882	104.517	106.152	Rv0997	Rv0997	hypothetical protein
MT1027	110.22	124.467	99.5397	92.0246	82.101	75.9693	88.9344	87.7896	Rv0998	Rv0998	possible acetyltransferase Pat
MT1028	97.2532	97.6044	95.1605	100.48	73.9272	73.0474	105.619	102.771	Rv0999	Rv0999	hypothetical protein
MT1029	52.5589	53.381	46.3502	40.1169	48.1344	50.0823	36.676	35.1415	Rv1000c	Rv1000c	conserved hypothetical protein
MT1030	127.062	122.864	125.372	119.411	131.204	126.615	123.556	119.036	Rv1001	arcA	arginine deiminase
MT1031	175.133	162.165	151.056	150.744	162.083	163.37	169.251	158.929	Rv1002c	Rv1002c	dolichyl phosphate mannose-protein mannosyltransferase
MT1032	27.392	24.7636	21.945	23.4876	22.0995	23.6827	23.4486	25.1256	Rv1003	Rv1003	rRNA small subunit methyltransferase
MT1033	69.5159	63.3398	79.4152	83.8039	79.0131	75.7642	80.6171	92.1556	Rv1004c	Rv1004c	possible membrane protein
MT1034	62.4953	62.882	58.0115	56.8871	62.5445	65.512	50.7051	53.0333	Rv1005c	pabB	p-aminobenzoate synthase
MT1035	946.368	1043.58	1010.11	1016.31	890.88	816.849	1040.36	1025.27	Rv1006	Rv1006	hypothetical protein
MT1036	141.487	138.203	159.962	158.87	138.409	145.838	155.773	156.361	Rv1007c	metS	methionyl-tRNA synthase
MT1037	17.1104	12.439	14.6628	12.3075	13.1386	15.4297	16.4842	13.6115	Rv1008	tatD	probable deoxyribonuclease
MT1038	303.691	336.96	723.397	683.302	156.876	160.755	574.691	545.743	Rv1009	rpfB	resuscitation -promoting factor RpfB
MT1039	116.512	149.612	305.212	273.537	64.8452	60.232	209.635	176.906	Rv1010	ksgA	16S rRNA dimethyltransferase
MT1040	78.8	81.655	90.8798	87.1391	78.8315	70.4843	83.6234	86.6339	Rv1011	ispE	involved in isoprenoid biosynthesis
MT1040.1	9.59105	7.93656	6.24891	6.43561	7.99213	10.9699	9.82036	9.41673
MT1041	720.403	710.246	847.145	739.954	1054.9	1128.21	804.518	760.016	Rv1013	pks16	polyketide synthase
MT1042	67.0222	60.7833	92.7495	75.2074	41.9587	52.5941	75.4063	66.9444	Rv1014c	pth	peptidyl-tRNA hydrolase
MT1043	286.504	267.477	373.606	355.039	209.43	222.167	358.092	320.469	Rv1015c	rplY	50S ribosomal protein L25
MT1044	139.109	140.111	125.765	133.598	122.788	122.72	142.746	140.609	Rv1016c	lpqT	similar to M. kansasii Q49597
MT1045	630.592	570.44	486.332	496.2	617.816	634.666	597.589	568.214	Rv1017c	prsA	ribose-phosphate pyrophosphokinase
MT1046	417.978	399.384	418.381	433.723	402.573	413.884	452.037	449.606	Rv1018c	glmU	probable UDP-N-acetylglucosamine pyrophosphorylase
MT1047	93.2633	92.7585	93.9304	91.0381	132.657	125.129	97.8529	91.5135	Rv1019	Rv1019	transcriptional regulator (TetR/AcrR family)
MT1048	224.315	224.055	253.253	257.424	223.053	220.424	239.046	239.913	Rv1020	mfd	transcription-repair coupling factor
MT1049	89.8106	83.5628	79.8089	79.6231	80.5268	81.403	82.2706	80.2991	Rv1021	Rv1021	possible nucleoside triphosphate pyrophosphohydrolase
MT1050	77.3422	71.3909	68.0983	67.4565	68.8413	78.5323	70.3458	77.8165	Rv1022	lpqU	lipoprotein
MT1051	305.341	284.724	252.318	282.744	275.184	284.09	272.164	293.246	Rv1023	eno	enolase
MT1052	90.0407	83.2575	73.4615	76.3348	66.2378	71.7146	69.7947	76.832	Rv1024	cdpA	involved in cell division
MT1053	53.6715	61.3175	54.3704	58.6721	45.2887	43.3671	45.2438	48.6674	Rv1025	cdpB	involved in cell division
MT1054	39.8604	46.2839	36.657	38.2379	28.2752	26.5021	29.0602	30.476	Rv1026	Rv1026	probable exoployphosphatase
MT1054.1	38.556	50.939	38.1331	32.8357	45.652	33.7812	35.9746	30.69
MT1055	2.34022	2.6328	2.06657	2.20784	1.57421	1.69162	1.05218	1.19849
MT1056	23.5172	22.4742	14.7612	18.1794	27.9725	27.9374	20.9434	23.8415	Rv1027c	kdpE	two-component response regulator
MT1057	73.736	70.5896	91.3226	76.8515	104.745	102.779	78.4126	76.6608	Rv1028c	kdpD	sensor histidine kinase
MT1057.1	4.10497	5.38007	2.80463	2.20784	4.54098	3.43451	2.20457	1.45531
MT1058	93.4168	97.6044	51.5658	54.3974	90.9408	88.4258	51.9076	49.5663	Rv1029	kdpA	potassium-transporting ATPase A chain
MT1059	99.5934	112.371	56.4862	59.9874	95.2396	86.119	53.06	54.0606	Rv1030	kdpB	potassium-transporting ATPase B chain
MT1060	34.9498	40.5604	30.0144	28.9837	36.6306	30.1416	26.4047	30.5616	Rv1031	kdpC	potassium-transporting ATPase C chain
MT1061	46.6125	44.4142	43.0535	42.8414	61.1519	57.7202	176.666	181.657	Rv1032c	trcS	sensor histidine kinase
MT1062	14.2331	14.4232	11.4153	10.4755	33.906	36.7544	139.589	150.24	Rv1033c	TrcR	two-component response regulator
MT1063	2.87731	3.73934	4.9204	5.35518	2.42186	2.2555	3.20665	3.76669	Rv1034c	Rv1034c	probable transposase
MT1065	32.341	32.7765	30.7525	27.6215	30.1521	25.7844	28.4089	27.865	Rv1035c	Rv1035c	probable transposase
MT1066	386.481	372.904	1180.35	1079.02	409.112	442.283	478.692	488.985	Rv1037c	esxI	ESAT-6 like protein
MT1067	243.191	260.151	613.475	640.696	295.83	310.182	422.275	406.332	Rv1038c	esxJ	ESAT-6 like protein
MT1068	12.0847	10.6075	19.5832	25.5545	13.2597	16.865	42.6384	40.1923	Rv1039c	PPE15	PPE-family protein
MT1069	6.215	5.34191	13.4327	17.4278	5.32809	7.84298	36.6259	44.3015	Rv1040c	PE8	PE-family protein
MT1070	2.87731	2.70911	2.85383	2.58364	3.87497	3.38325	4.45924	4.87958
MT1070.1	16.0746	18.277	22.5846	20.904	19.496	16.8137	22.0457	21.5729
MT1071	1.95657	2.51833	3.00144	2.86549	2.66404	1.94793	2.6054	2.78222
MT1073	50.3338	63.8359	90.2401	89.8167	53.7652	41.3679	72.1496	69.6838	Rv1043c	Rv1043c	possible HtrA like protease
MT1074	17.801	15.4915	35.7713	25.6955	21.9178	17.9415	32.818	28.3358	Rv1044	Rv1044	conserved hypothetical protein
MT1075	21.5607	19.5361	35.0332	26.7759	23.9158	23.5289	32.9182	27.6082	Rv1045	Rv1045	hypothetical protein
MT1075.1	560.616	696.967	781.212	836.442	571.316	465.35	787.082	741.739	Rv1046c	Rv1046c	hypothetical protein
MT1077	16.6501	18.3533	21.8958	22.3133	13.744	10.8674	24.1501	23.3706
MT1078	49.4898	49.985	76.709	61.6785	46.5602	53.158	45.7949	45.3287	Rv1048c	Rv1048c	hypothetical protein
MT1079	50.3338	49.9469	55.3053	53.9746	57.1558	58.6429	49.202	40.7488	Rv1049	Rv1049	transcriptional regulator (MarR family)
MT1080	27.9291	27.5872	19.5832	18.2734	32.1502	29.3215	17.3359	14.8528	Rv1050	Rv1050	probable oxidoreductaseoxidoreducatse
MT1081	3.22259	2.6328	1.91896	1.87901	2.72459	3.48577	1.2526	1.36971	Rv1051c	Rv1051c	conserved hypothetical protein
MT1082	16.2664	14.6521	13.2359	15.267	18.7694	19.5818	17.837	18.1058
MT1083	27.6606	29.4187	29.5224	23.6286	31.7263	30.3467	23.2983	22.857	Rv1052	Rv1052	hypothetical protein
MT1083.1	97.1381	102.412	107.658	114.902	119.458	109.392	118.546	112.23
MT1083.2	122.612	127.519	104.411	124.015	120.911	126.769	112.483	129.223
MT1084	67.3675	73.4513	66.2778	63.7924	59.0328	54.6446	62.0787	54.4886	Rv1054	Rv1054	Probable integrase fragment
MT1085	73.5441	65.82	51.2213	51.344	69.5073	70.1767	54.2124	53.0761	Rv1056	Rv1056	conserved protein
MT1087	201.872	184.792	119.123	91.179	106.743	103.599	65.6862	49.2666	Rv1057	Rv1057	B-propeller gene
MT1088	115.63	91.8428	81.9246	78.2138	121.214	129.025	106.22	106.195	Rv1058	fadD14	medium chain fatty acid CoA ligase
MT1089	123.072	103.099	87.3371	94.1854	112.314	119.541	102.663	107.265	Rv1059	Rv1059	conserved hypothetical protein
MT1090	100.668	104.091	97.0303	98.0374	102.384	110.827	102.963	116.982	Rv1060	Rv1060	hypothetical protein
MT1091	65.7562	72.7263	68.3935	66.7049	67.9331	69.6129	63.3313	57.0996	Rv1061	Rv1061	conserved protein
MT1092	17.801	17.2086	15.5485	14.4214	18.0428	14.3019	16.1835	13.1406	Rv1062	Rv1062	conserved hypothetical protein
MT1093	61.5362	56.1283	60.2257	53.7397	68.3569	73.0986	62.6298	63.6486	Rv1063c	Rv1063c	conserved hypothetical protein
MT1094	27.1235	24.6873	28.7351	36.6877	28.3963	32.0383	27.6072	29.5771	Rv1064c	lpqV	lipoprotein
MT1095	120.08	129.694	363.175	327.512	107.53	94.8847	259.989	202.46	Rv1065	Rv1065	conserved hypothetical protein
MT1096	16.3815	18.4678	70.1649	64.9198	14.8339	19.4793	31.6656	25.254	Rv1066	Rv1066	conserved hypothetical protein
MT1096.1	9.47595	10.1115	13.5803	12.7303	6.84175	7.07406	8.46755	8.47506	Rv1067c	PE_PGRS19	PE_PGRS-family protein
MT1097	7.63447	8.73784	12.547	12.3075	7.6894	8.30433	8.01662	9.41673	Rv1068c	PE_PGRS20	PE_PGRS-family protein
MT1099	182.46	178.725	142.101	144.167	209.127	203.61	182.879	180.031	Rv1069c	Rv1069c	conserved hypothetical protein
MT1100	160.938	134.006	130.391	142.194	177.825	187.155	164.291	163.252	Rv1070c	echA8	enoyl-CoA hydratase/isomerase superfamily
MT1101	137.766	119.506	109.184	111.801	143.495	144.967	130.42	129.651	Rv1071c	echA9	enoyl-CoA hydratase/isomerase superfamily
MT1102	2293.45	2285.16	2575.58	2261.86	2856.34	2997.2	2536.76	2455.28	Rv1072	Rv1072	probable transmembrane protein
MT1103	493.901	514.77	717.246	623.08	584.152	595.656	657.463	612.259	Rv1073	Rv1073	conserved hypothetical protein
MT1104	702.372	669.99	666.862	725.58	846.318	891.485	872.659	889.753	Rv1074c	fadA3	acetyl-CoA C-acetyltransferase
MT1105	93.8004	83.5246	72.7235	76.1939	90.0326	97.294	83.0722	89.2021	Rv1075c	Rv1075c	conserved exportedprotein
MT1106	140.49	129.999	133.343	141.302	223.78	241.133	184.783	226.472	Rv1076	lipU	Possible lipase
MT1108	214.302	188.112	203.262	204.155	260.289	285.32	265.049	293.631	Rv1077	cbs	cystathionine [beta]-synthase
MT1109	608.494	531.597	449.478	507.662	646.091	608.164	636.169	614.399	Rv1078	pra	MLPRAG (64.8% id) proline rich Ag
MT1110	636.577	577.919	529.533	541.907	584.818	588.992	646.139	643.463	Rv1079	metB	cystathionine [gamma]-synthase
MT1111	600.86	648.737	814.031	769.549	500.598	491.493	741.637	704.5	Rv1080c	greA	transcription elongation factor G
MT1112	65.2191	64.7135	62.243	64.0743	59.3355	56.5412	66.0369	68.4425	Rv1081c	Rv1081c	possible conserved membrane protein
MT1113	161.628	152.092	237.212	213.033	179.399	180.389	186.386	176.949	Rv1082	mca	mycothiol conjugate amidase
MT1114	27.7373	26.0609	39.6584	38.003	24.4002	25.5281	29.9621	31.2892	Rv1083	Rv1083	conserved hypothetical protein
MT1115	81.2937	80.3576	149.679	119.928	89.4271	89.8611	96.1994	96.3075	Rv1084	Rv1084	conserved hypothetical protein
MT1116	2.60876	2.44202	2.95224	2.39574	2.6035	2.10171	2.50519	1.88335
MT1117	128.367	127.595	134.819	147.174	132.233	126.564	145.602	143.605	Rv1085c	Rv1085c	hemolysinlike protein
MT1118	113.673	115.462	130.587	125.612	121.153	119.746	122.153	121.818	Rv1086	Rv1086	E,Z-farnesyl diphosphate synthase
MT1118.2	2.30185	2.55649	1.91896	2.25481	2.6035	2.40928	2.05426	1.84054
MT1119	3.52951	3.66303	5.75687	6.48259	2.66404	3.48577	4.96028	4.66556	Rv1088	PE9	PE-family protein
MT1121	4.29679	4.76957	4.42836	4.79148	4.23825	4.04964	5.31101	4.87958
MT1122	9.7445	12.8587	11.5629	11.368	12.4726	13.3279	10.622	11.5141	Rv1090	celA2b	probable cellulase
MT1123	33.5303	31.5936	49.5976	60.0344	40.2028	41.9317	47.0976	60.3527	Rv1091	PE_PGRS22	PE_PGRS-family protein
MT1124	49.1445	47.9628	44.1852	48.2436	49.0426	51.3126	41.7365	45.2431	Rv1092c	coaA	pantothenate kinase
MT1125	468.772	445.935	420.251	456.224	458.821	450.689	451.085	407.488	Rv1093	glyA1	serine hydroxymethyltransferase
MT1126	1183.96	1587.54	3943.8	4250.75	1424.17	1097.71	4591.32	3844.6	Rv1094	desA2	acyl-[ACP] desaturase
MT1127	1050.68	1173.39	1440.89	1392.16	946.159	871.288	1285.72	1261.33	Rv1095	phoH2	PhoH-like protein
MT1128	327.63	347.759	328.83	360.159	318.232	305.774	325.575	317.258	Rv1096	Rv1096	Possible glycosyl hydrolase
MT1129	253.395	242.408	184.958	187.572	260.168	256.768	222.361	217.869	Rv1097c	Rv1097c	probable membrane glycin and proline rich protein
MT1130	378.693	341.615	250.301	257.424	377.689	395.481	323.22	309.853	Rv1098c	fum	fumarase
MT1131	217.87	203.947	185.401	191.8	214.516	240.826	204.674	190.56	Rv1099c	glpX	fructose 1,6-bisphospahatase
MT1132	89.7722	86.8443	92.2575	97.7555	105.835	122.873	100.057	105.168	Rv1100	Rv1100	conserved hypothetical protein
MT1133	278.255	299.567	336.949	347.617	341.966	305.21	387.954	358.863	Rv1101c	Rv1101c	conserved membrane protein
MT1134	146.474	151.367	214.185	225.434	196.837	174.493	232.131	209.694	Rv1102c	mazF3	toxin
MT1135	106.691	110.616	119.172	170.004	158.632	145.121	171.806	184.739	Rv1103c	mazE3	antitoxin
MT1137	159.633	160.486	215.563	234.595	121.214	129.691	212.19	218.297	Rv1106c	Rv1106c	probable cholesterol dehydrogenase
MT1138	85.437	118.133	144.168	148.959	78.6498	69.4078	115.59	109.705	Rv1107c	xseB	exonuclease VII small subunit
MT1139	170.606	193.339	219.253	211.812	141.558	127.846	205.626	193.728	Rv1108c	xseA	exonuclease VII large subunit
MT1140	244.15	243.248	243.904	282.979	271.066	272.608	273.216	277.366	Rv1109c	Rv1109c	hypothetical protein
MT1141	187.869	189.18	207.346	211.999	256.596	258.921	235.889	254.38	Rv1110	lytB2	very similar to LytB
MT1142	279.099	284.19	249.071	287.395	258.897	253.795	252.774	259.645	Rv1111c	Rv1111c	hypothetical protein
MT1143	42.3541	38.1565	33.2619	41.5261	36.0857	37.1644	39.532	38.1378	Rv1112	Rv1112	probable GTP binding protein
MT1143.1	11.7011	10.6838	9.79159	11.2741	11.3222	13.0716	9.87046	11.9849	Rv1113	VapB32	possible anti toxin
MT1144	22.6349	18.277	19.1403	16.4413	19.1327	23.0676	17.386	19.4327	Rv1114	vapC32	possible toxin
MT1145	15.3073	16.1402	16.1389	13.2001	11.2616	11.7388	13.4278	12.7982	Rv1115	Rv1115	possible exported proten
MT1147	5.21753	5.76164	4.67438	5.16728	3.69333	3.07568	3.80789	4.06632	Rv1116	Rv1116	hypothetical protein
MT1148	41.9321	45.6734	37.8379	45.2372	43.1091	35.9854	45.6947	48.967	Rv1116A	Rv1116A	conserved hypothetical protein
MT1149	207.512	225.009	272.639	271.141	223.174	202.328	264.448	237.987	Rv1117	Rv1117	conserved hypothetical protein
MT1150	74.8485	68.5673	63.916	67.7853	66.1167	62.18	65.0348	63.6486	Rv1118c	Rv1118c	hypothetical protein
MT1152	3.29932	4.15906	2.75542	5.1203	5.02536	4.04964	2.80582	4.36594	Rv1120c	Rv1120c	conserved hypothetical protein
MT1153	190.708	204.214	200.801	183.673	183.214	167.727	174.913	173.354	Rv1121	zwf1	glucose-6-phosphate 1-dehydrogenase
MT1154	133.2	140.302	113.563	124.156	119.64	116.568	109.477	103.413	Rv1122	gnd2	6-phosphogluconate dehydrogenase (Gram +)
MT1155	100.284	94.4374	78.0375	84.2267	96.0267	95.7049	85.9281	87.5328	Rv1123c	bpoB	probable non-heme bromoperoxidase
MT1156	48.3772	39.9499	27.751	26.2592	42.8063	47.3142	32.2669	33.5578	Rv1124	ephC	probable epoxide hydrolase
MT1157.1	13.1206	14.2705	6.64254	6.90537	10.8984	10.2523	9.41953	9.07431	Rv1125	Rv1125	conserved hypothetical protein
MT1158	63.1475	55.6704	39.068	34.3859	62.1812	53.5681	38.4798	35.9548	Rv1126c	Rv1126c	conserved protein
MT1159	174.902	164.493	118.532	119.552	159.722	159.884	116.642	113.386	Rv1127c	ppdK	similar to pyruvate, phosphate dikinase
MT1160	121.768	124.314	52.0086	46.1767	69.9312	59.8732	30.2126	27.7794	Rv1128c	Rv1128c	hypothetical protein
MT1161	182.767	176.283	57.2242	46.8343	53.1598	51.8764	35.0727	28.6782	Rv1129c	PrpR	probable PrpCD transcriptional regulator (PbsX/Xre family)
MT1162	2174.37	1847.46	756.462	668.787	1229.27	1218.74	620.536	643.548	Rv1130	prpD	methyl citrate dehydratase
MT1163	1286.97	1116.23	395.305	358.233	662.56	629.54	414.76	422.298	Rv1131	prpC	methylcitrate synthase
MT1164	399.525	418.768	199.571	188.841	220.026	210.889	193.251	192.701	Rv1132	Rv1132	conserved membrane protein
MT1165	3374.59	3445.42	3514.59	3479.83	2712.48	2866.79	3334.61	3051.83	Rv1133c	metE	5-methyltetrahydropteroyltriglutamate-homocystei ne
MT1167	2.22512	3.31962	4.9204	5.68401	3.93552	4.15217	3.65758	3.38146	Rv1134	Rv1134	hypothetical protein
MT1168	24.5914	25.0688	27.8987	30.6279	28.8201	29.5265	28.96	37.2389	Rv1135c	PPE16	PPE-family protein
MT1169.1	7.2892	7.97471	6.93776	7.32814	5.0859	6.04883	6.31309	5.90686	Rv1136	Rv1136	Possible enoyl-CoA Hydratase
MT1171	42.239	40.2551	39.314	36.3589	40.445	40.2914	41.3858	40.1923	Rv1138c	Rv1138c	Possible oxidoreductase
MT1172	37.2133	35.9816	28.3415	26.2122	54.6129	51.3638	38.2293	32.5305	Rv1139c	Rv1139c	conserved hypothetical membrane protein
MT1172.1	4.68043	4.388	3.24746	3.42919	4.96481	3.43451	3.65758	4.62276
MT1173	239.891	236.799	192.338	219.609	241.217	234.828	222.461	213.76	Rv1140	Rv1140	probable integral membrane protein
MT1174	84.2094	79.6708	88.6164	80.7035	64.7847	76.1743	93.7944	96.0935	Rv1141c	echA11	enoyl-CoA hydratase/isomerase superfamily
MT1175	118.085	120.88	127.143	131.484	104.322	103.702	128.967	129.138	Rv1142c	echA10	enoyl-CoA hydratase/isomerase superfamily
MT1176	65.0273	61.2412	57.1258	58.907	58.3668	66.0246	63.7321	64.4618	Rv1143	mcr	[alpha]-methyl acyl-CoA racemase
MT1177	52.2137	44.8721	40.1012	39.6002	46.6813	56.8488	50.0538	44.4727	Rv1144	Rv1144	probable short-chain typel dehydrogenase
MT1178	818.577	912.819	916.719	1226.48	1589.28	1198.64	1064.06	1293.9
MT1180	14.118	14.9192	11.6613	13.0591	12.5331	13.3792	13.2775	15.7516	Rv1147	Rv1147	hypothetical protein
MT1181	5.37099	6.56292	6.83935	8.69043	6.11519	5.89505	7.7661	6.50611
MT1182	147.971	144.651	79.7105	83.9918	203.073	191.615	120.299	115.055
MT1183	139.224	125.192	186.778	142.476	128.298	137.585	122.504	125.243	Rv1148c	Rv1148c	conserved hypothetical protein
MT1185	61.8047	55.8612	57.8639	58.7661	65.5113	64.8968	63.0808	57.8273	Rv1151c	Rv1151c	NAD-dependent protein deacetylase Sir2 family
MT1186	47.3798	42.0866	41.5282	38.5197	45.3493	47.6218	37.3274	42.7177	Rv1152	Rv1152	transcriptional regulator (GntR family)
MT1187	41.7786	41.2472	47.7279	49.8877	49.2243	42.0343	54.3126	53.8038	Rv1153c	omt	PKS o-methyltransferase
MT1188	32.8781	33.9975	42.4138	43.3582	40.8689	38.651	49.2521	43.745	Rv1154c	Rv1154c	hypothetical protein
MT1189	110.566	123.894	117.942	115.653	133.747	129.742	120.6	116.982	Rv1155	Rv1155	Possible pyridoxamine 5'-phosphate oxidase
MT1190	50.3722	46.4746	44.5788	42.7945	58.3062	57.874	48.6008	52.3913
MT1191	236.86	247.102	279.823	283.308	245.395	258.613	262.895	270.132	Rv1156	Rv1156	conserved protein
MT1192	66.5619	67.8805	65.9333	67.7383	85.0678	75.2003	71.5984	63.6914
MT1193	209.66	225.543	139.936	180.338	294.68	283.065	189.343	214.231	Rv1157c	Rv1157c	Conserved ala-, pro-rich protein
MT1194	285.353	286.327	252.515	349.872	338.031	379.436	301.625	378.938	Rv1158c	Rv1158c	Conserved hypothetical ala-, pro-rich protein
MT1195	65.104	78.8695	85.2213	88.4075	64.4214	59.1043	78.8635	78.4157	Rv1159	pimE	mannosyltransferase
MT1196	74.3114	72.0395	62.8335	70.1341	107.409	101.702	84.2246	78.1161	Rv1159A	Rv1159A	hypothetical protein
MT1197	41.4333	39.9117	42.0202	41.9959	35.0564	38.651	39.4317	44.0874	Rv1160	mutT2	MutT homologue
MT1198	1492.21	1900.77	2896.64	2730.81	2365.85	2267.75	2586.06	2567.81	Rv1161	narG	nitrate reductase [alpha] subunit
MT1199	443.068	581.086	793.07	719.52	632.892	621.697	614.073	691.06	Rv1162	narH	nitrate reductase [beta] chain
MT1200	97.023	108.479	137.033	111.378	134.595	132.51	129.068	137.955	Rv1163	narJ	nitrate reductase [delta] chain
MT1201	78.1478	87.1113	87.1895	74.2209	90.3353	81.7618	93.0429	92.7976	Rv1164	narI	nitrate reductase [gamma] chain
MT1202	183.036	199.94	220.089	218.435	169.348	150.606	201.718	200.234	Rv1165	typA	possible GTP bindng ttranslation elongation factor
MT1203	259.879	263.509	293.108	300.783	238.371	224.063	281.083	266.708	Rv1166	lpqW	lipoprotein
MT1204	146.398	150.909	216.842	197.907	120.185	141.738	163.339	163.124	Rv1167c	Rv1167c	probable transcriptional factor
MT1205	234.559	247.903	518.462	429.495	147.552	151.17	272.966	266.237	Rv1168c	PPE17	PPE-family protein
MT1206	90.3093	87.8745	283.513	214.254	50.9196	49.9798	124.759	110.005	Rv1169c	lipX	possible lipase/ PE-family protein
MT1207	106.537	111.112	156.124	152.153	79.8608	79.25	124.107	118.351	Rv1170	mshB	mycothiol biosynthesis
MT1208	135.08	146.407	174.674	182.264	174.253	158.192	215.948	240.212	Rv1171	Rv1171	conserved hypothetical protein
MT1209	298.895	333.641	432.847	479.148	308.363	282.347	527.243	522.928	Rv1172c	PE12	PE-family protein
MT1210	478.44	493.211	490.81	485.489	497.995	466.375	506.049	489.97	Rv1173	fbiC	probable F420 biosynthesis protein
MT1211	1343.4	1347.23	1382.63	1368.01	1296.72	1277.33	1268.53	1221.48	Rv1174c	TB8.4	T cell antigen
MT1212	399.716	394.119	368.882	348.838	319.019	333.762	313.6	279.206	Rv1175c	fadH	2,4-Dienoyl-CoA Reductase
MT1213	86.4345	84.0588	79.12	74.6437	68.0542	66.1271	72.9512	70.3259	Rv1176c	Rv1176c	conserved hypothetical protein
MT1214	242.807	267.63	518.364	601.8	279.664	298.392	633.814	619.621	Rv1177	fdxC	ferredoxin 4Fe-4S
MT1215	216.297	221.346	485.988	445.701	197.079	209.3	499.385	452.303	Rv1178	Rv1178	possible aminotransferase
MT1216	49.0678	46.551	19.6816	17.4748	55.5211	51.4151	12.2253	12.3702
MT1217	239.776	247.636	135.163	117.579	247.03	219.245	83.8238	77.26	Rv1179c	Rv1179c	hypothetical protein
MT1218	3450.51	3571.49	906.977	722.339	4338.7	4260.58	559.259	573.95	Rv1180/Rv1181	pks3/pks4	polyketide synthase
MT1219	1658.25	1727.8	278.544	311.493	1876.46	1803.78	253.025	279.891	Rv1182	papA3	PKS-associated protein, unknown function
MT1220	1097.1	1440.37	230.176	230.132	1081.66	950.436	165.543	173.268	Rv1183	mmpL10	conserved large membrane protein
MT1221	841.135	927.28	177.233	156.287	1104.37	1094.74	87.1306	79.443	Rv1184c	Rv1184c	Acyltransferase chp2 homologue
MT1222	1211.5	1302.43	455.432	455.942	1209.54	1111.24	317.659	306.6	Rv1185c	fadD21	acyl-CoA synthase
MT1223	40.1673	34.9514	39.2156	29.9232	40.8083	43.9822	29.9621	27.3941	Rv1186c	Rv1186c	hypothetical protein
MT1224	69.7845	66.3542	70.9521	69.2416	134.655	146.197	69.1934	72.8941	Rv1187	rocA	pyrroline-5-carboxylate dehydrogenase
MT1225	21.7909	20.3374	20.3212	18.7901	49.527	53.5681	18.8892	19.3471	Rv1188	Rv1188	probable proline dehydrogenase
MT1226	23.4022	22.5887	19.0911	15.3609	23.9764	23.9903	13.3276	15.4948	Rv1189	SigI	sigma factor
MT1227	15.806	13.9271	11.2185	9.25413	20.6463	21.0684	9.72015	7.79021	Rv1190	Rv1190	conserved hypothetical protein
MT1228	58.4287	53.7244	49.4992	47.8208	53.1598	58.6429	50.2542	52.6481	Rv1191	Rv1191	conserved protein
MT1229	416.98	403.963	738.65	650.044	379.747	391.483	572.487	514.368	Rv1192	Rv1192	hypothetical protein
MT1230	228.42	209.556	304.769	268.886	215.788	215.708	239.446	198.479	Rv1193	fadD36	acyl-CoA synthase
MT1231	496.087	451.163	909.634	788.104	451.677	431.005	732.068	626.598	Rv1194c	Rv1194c	conserved hypothetical protein
MT1232	51.1011	62.5767	62.4399	64.8259	40.8083	33.0635	54.0621	56.6288
MT1233	248.792	267.363	2441.85	2775.21	91.183	93.1931	1244.03	1102.91	Rv1195	PE13	PE-family protein
MT1234	760.685	801.478	4500.93	4309.65	456.641	453.765	2018.28	1516.82	Rv1196	PPE18	PPE-family protein
MT1235	179.314	188.264	778.259	669.633	180.247	191.769	337.85	293.074	Rv1197	esxK	ESAT-6 like protein
MT1236	121.768	116.377	586.757	484.362	93.9681	106.675	162.286	135.943	Rv1198	esxL	ESAT-6 like protein
MT1237	17.3022	19.8796	29.4732	29.7353	16.6503	18.9154	22.7472	21.5301	Rv1199c	Rv1199c	possible transposase
MT1238	180.273	217.225	173.1	156.099	149.974	139.687	117.393	105.639	Rv1200	Rv1200	probable conserved integral membrane transport protein
MT1239	497.123	461.923	414.248	391.398	417.468	406.758	427.637	388.783	Rv1201c	dapD	tetrahydrodipicolinate N-succinyltransferase
MT1240	160.017	153.504	157.059	151.73	160.448	153.323	157.276	146.216	Rv1202	dapE	succinyl-diaminopimelate desuccinylase
MT1241	10.6652	11.5996	11.2185	8.83135	8.05268	8.56064	10.5218	10.1444	Rv1203c	Rv1203c	hypothetical protein
MT1242	113.596	99.9701	83.8436	81.1263	93.6048	90.2712	84.7256	87.704	Rv1204c	Rv1204c	conserved hypothetical protein
MT1243	118.66	121.3	135.852	157.085	167.593	172.699	148.257	174.424	Rv1205	Rv1205	conserved hypothetical protein/ homolog of plant enzyme LONELY GUY catalyzes production of cytokinins
MT1244	200.146	193.186	181.366	192.693	217.241	213.76	209.033	216.157	Rv1206	fadD6	acyl-CoA synthase
MT1245	112.023	107.754	115.433	114.244	96.6927	106.829	105.469	112.016	Rv1207	folP2	dihydropteroate synthase
MT1246	148.162	138.508	139.001	139.235	124.726	136.919	137.886	146.387	Rv1208	gpgS	probable glucosyl-3-phosphoglycerate synthase
MT1247	67.943	73.7184	66.0809	69.5704	69.023	63.359	65.3855	63.6058	Rv1209	Rv1209	conserved hypothetical protein
MT1248	92.3426	99.2451	98.2604	102.359	86.2787	87.9131	91.2892	87.918	Rv1210	tagA	DNA-3-methyladenine glycosidase I
MT1249	412.492	379.772	352.35	419.489	423.946	472.117	393.967	452.303	Rv1211	Rv1211	possible calmodulin like small protein
MT1250	52.9426	55.7085	48.5151	50.0756	48.9821	47.468	47.2981	45.928	Rv1212c	glgA	putative glycosyl transferase
MT1251	110.681	104.32	131.03	124.156	119.216	137.944	154.47	170.186	Rv1213	glgC	glucose-1-phosphate adenylyltransferase
MT1252	39.0164	36.1724	39.2648	41.3852	31.3025	30.0391	31.816	31.2464	Rv1214c	PE14	PE-family protein
MT1253	197.499	182.312	202.13	196.826	169.47	175.878	200.365	195.868	Rv1215c	Rv1215c	conserved hypothetical protein
MT1254	69.7845	85.5851	68.4427	67.5035	55.6422	48.8008	43.7407	47.7257	Rv1216c	Rv1216c	probable conserved integral membrane protein
MT1255	141.142	151.825	151.302	137.356	106.198	98.3192	109.277	93.2685	Rv1217c	Rv1217c	Probable tetronasin-transport integral membrane protein ABC transporter
MT1256	93.1866	95.4676	99.2936	94.984	73.7456	78.3785	94.3957	77.3028	Rv1218c	Rv1218c	Probable tetronasin-transport ATP-binding protein ABC transporter
MT1257	53.3646	55.1743	50.9261	44.8144	32.1502	34.7039	47.5987	46.356	Rv1219c	Rv1219c	Regulator of Antimicrobial-Assisted Survival),
MT1258	186.757	175.215	130.145	138.953	128.419	127.179	123.706	124.986	Rv1220c	Rv1220c	probable methyltransferase
MT1259	1058.66	986.041	1056.31	868.385	1470.92	1536.1	894.304	750	Rv1221	sigE	ECF subfamily sigma subunit
MT1260	323.026	329.634	383.299	362.32	518.217	551.674	332.89	324.449	Rv1222	rseA	Anti sigma factor RseA
MT1261	821.838	847.685	907.075	894.644	1100.98	1160.71	853.018	866.04	Rv1223	htrA	serine protease
MT1262	159.365	186.891	238.246	245.399	202.407	210.171	216.549	211.406	Rv1224	tatB	involved in protein export
MT1263	25.8575	26.2898	27.6526	27.1987	26.035	26.2458	29.6114	30.5188	Rv1225c	Rv1225c	conserved hypothetical protein
MT1264	47.5716	49.2601	55.2561	51.5319	53.5231	50.8512	52.2583	47.7257	Rv1226c	Rv1226c	probable transmembrane protein
MT1264.1	12.0847	9.34835	6.98697	5.68401	29.2439	34.0888	4.80997	4.49435
MT1265	30.0392	29.6095	24.4544	25.8364	53.7652	56.9001	27.7074	28.1646	Rv1228	LpqX	probable lipoprotein
MT1266	9.3225	9.99701	11.5629	12.3075	20.9491	20.1457	8.06672	9.88757
MT1267	234.904	232.946	225.502	228.253	250.36	241.8	250.82	236.274	Rv1229c	mrp	similar to MRP/NBP35 ATP-binding proteins
MT1268	314.471	295.179	250.153	282.133	360.675	375.745	360.748	416.476	Rv1230c	Rv1230c	possible membrane protein
MT1269	67.099	63.1109	56.437	59.4707	65.6324	64.4867	64.0828	66.0883	Rv1231c	Rv1231c	Probable membrane protein
MT1270	142.715	120.689	119.074	102.218	114.857	121.899	130.621	128.71	Rv1232c	Rv1232c	hypothetical protein
MT1271	135.924	134.96	124.142	136.228	140.528	141.071	133.427	149.212	Rv1233c	Rv1233c	hypothetical protein
MT1272	88.4295	81.3116	99.6873	100.527	107.349	116.056	107.773	116.639	Rv1234	Rv1234	probable transmembrane protein
MT1273	108.724	100.237	118.483	112.741	140.468	145.633	135.03	137.484	Rv1235	lpqY	possible role in sugar transport
MT1274	54.5155	56.2427	56.8306	53.4109	73.3218	69.6129	64.0828	63.1777	Rv1236	sugA	membrane protein probably involved in sugar
MT1275	52.7508	55.0217	44.0376	47.6799	55.2184	52.4403	48.6008	51.3212	Rv1237	sugB	probable sugar transport integral membrane protein ABC tarnsporter
MT1276	229.878	231.992	193.322	211.577	255.809	244.516	206.628	197.366	Rv1238	sugC	ABC transporter component of sugar uptake system
MT1277	178.854	142.324	114.104	107.902	243.578	269.019	146.404	143.776	Rv1239c	corA	possible magnesium and cobalt tarnsort transmembrane protein
MT1278	308.218	239.47	261.421	251.083	254.235	313.104	277.926	290.078	Rv1240	mdh	malate dehydrogenase
MT1279	77.4189	69.483	65.8841	66.3291	71.2026	72.0734	76.5086	71.0963	Rv1241	vapB33	possible anti toxin
MT1280	89.8489	94.1322	96.1938	98.0844	81.435	76.2768	105.719	93.7393	Rv1242	vapC33	possible toxin
MT1280.1	14.6935	18.9638	16.6802	18.5083	11.4433	10.6111	12.4759	14.2535	Rv1243c	PE_PGRS23	PE_PGRS-family protein
MT1281	81.217	85.0891	91.8146	90.3334	68.2359	63.6665	89.3853	84.1514	Rv1244	lpqZ	lipoprotein
[truncated: 2,754 more rows]
